# Supplementary material for: TEMIS: A temperature-controlled microwave irradiation system for enhancing extracellular vesicle secretion
Source: Biochem Biophys Rep. 2026 May 2;46:102608. doi: 10.1016/j.bbrep.2026.102608 (PMC13147774; doi:10.1016/j.bbrep.2026.102608)
Supplement: Multimedia component 1 [file mmc1.xlsx]

## Sheet: Supplementary Table 1
Supplementary Table 1. Proteomic analysis of EVs isolated from control (CON) and MW-irradiated cells.
#	Protein FDR Confidence: Combined	Accession	Description	Master	Protein Group IDs	Contaminant	EV marker(yes:1, no:0)	Average (CON, MW)	Abundances (Normalized): F1: Sample, CON	Abundances (Normalized): F2: Sample, MW	Abundance Ratio: (MW) / (CON)	Abundance Ratio (log2): (MW) / (CON)
1	High	P12273	Prolactin-inducible protein OS=Homo sapiens OX=9606 GN=PIP PE=1 SV=1	Master Protein	16	FALSE	0	119707	205175	34238.3	0.167	-2.58
2	High	P81605	Dermcidin OS=Homo sapiens OX=9606 GN=DCD PE=1 SV=2	Master Protein	35	FALSE	0	1.76295e+06	2.86739e+06	658500	0.23	-2.12
3	High	P08238	Heat shock protein HSP 90-beta OS=Homo sapiens OX=9606 GN=HSP90AB1 PE=1 SV=4	Master Protein	15	FALSE	1	62718.3	87234	38202.7	0.438	-1.19
4	High	O00329	Phosphatidylinositol 4,5-bisphosphate 3-kinase catalytic subunit delta isoform OS=Homo sapiens OX=9606 GN=PIK3CD PE=1 SV=2	Master Protein	30	FALSE	0	98732.7	119539	77926.7	0.652	-0.62
5	High	Q8WVJ2	NudC domain-containing protein 2 OS=Homo sapiens OX=9606 GN=NUDCD2 PE=1 SV=1	Master Protein	23	FALSE	0	2.64792e+06	3.00686e+06	2.28898e+06	0.761	-0.39
6	High	Q01650	Large neutral amino acids transporter small subunit 1 OS=Homo sapiens OX=9606 GN=SLC7A5 PE=1 SV=2	Master Protein	13	FALSE	0	504260	569629	438891	0.77	-0.38
7	High	Q969P0	Immunoglobulin superfamily member 8 OS=Homo sapiens OX=9606 GN=IGSF8 PE=1 SV=1	Master Protein	2	FALSE	0	147805	160742	134868	0.839	-0.25
8	High	O00560	Syntenin-1 OS=Homo sapiens OX=9606 GN=SDCBP PE=1 SV=1	Master Protein	14	FALSE	1	2.31838e+06	2.50403e+06	2.13273e+06	0.852	-0.23
9	High	Q8NHM4	Putative trypsin-6 OS=Homo sapiens OX=9606 GN=PRSS3P2 PE=5 SV=2	Master Protein Candidate	17	FALSE	0	3.35601e+07	3.54764e+07	3.16438e+07	0.892	-0.16
10	High	P07477	Serine protease 1 OS=Homo sapiens OX=9606 GN=PRSS1 PE=1 SV=1	Master Protein	17	FALSE	0	3.35601e+07	3.54764e+07	3.16438e+07	0.892	-0.16
11	High	P07478	Trypsin-2 OS=Homo sapiens OX=9606 GN=PRSS2 PE=1 SV=1	Master Protein Candidate	17	FALSE	0	3.35601e+07	3.54764e+07	3.16438e+07	0.892	-0.16
12	High	O75339	Cartilage intermediate layer protein 1 OS=Homo sapiens OX=9606 GN=CILP PE=1 SV=4	Master Protein	7	FALSE	0	2.78371e+06	2.84932e+06	2.71809e+06	0.954	-0.07
13	High	P60174	Triosephosphate isomerase OS=Homo sapiens OX=9606 GN=TPI1 PE=1 SV=4	Master Protein	31	FALSE	1	5.35078e+06	5.07282e+06	5.62874e+06	1.11	0.15
14	High	P68363	Tubulin alpha-1B chain OS=Homo sapiens OX=9606 GN=TUBA1B PE=1 SV=1	Master Protein	34	FALSE	0	235583	216031	255135	1.181	0.24
15	High	Q9BQE3	Tubulin alpha-1C chain OS=Homo sapiens OX=9606 GN=TUBA1C PE=1 SV=1	Master Protein Candidate	34	FALSE	1	235583	216031	255135	1.181	0.24
16	High	P08758	Annexin A5 OS=Homo sapiens OX=9606 GN=ANXA5 PE=1 SV=2	Master Protein	38	FALSE	1	404685	368368	441002	1.197	0.26
17	High	P49006	MARCKS-related protein OS=Homo sapiens OX=9606 GN=MARCKSL1 PE=1 SV=2	Master Protein	19	FALSE	0	4.17368e+06	3.72929e+06	4.61808e+06	1.238	0.31
18	High	P80723	Brain acid soluble protein 1 OS=Homo sapiens OX=9606 GN=BASP1 PE=1 SV=2	Master Protein	25	FALSE	0	632168	545674	718662	1.317	0.4
19	High	P60033	CD81 antigen OS=Homo sapiens OX=9606 GN=CD81 PE=1 SV=1	Master Protein	4	FALSE	1	564655	483137	646174	1.337	0.42
20	High	P0DP25	Calmodulin-3 OS=Homo sapiens OX=9606 GN=CALM3 PE=1 SV=1	Master Protein	32	FALSE	0	2.0816e+06	1.73781e+06	2.4254e+06	1.396	0.48
21	High	P60709	Actin, cytoplasmic 1 OS=Homo sapiens OX=9606 GN=ACTB PE=1 SV=1	Master Protein	22	FALSE	1	1.03234e+06	836934	1.22775e+06	1.467	0.55
22	High	P63261	Actin, cytoplasmic 2 OS=Homo sapiens OX=9606 GN=ACTG1 PE=1 SV=1	Master Protein Candidate	22	FALSE	0	1.03234e+06	836934	1.22775e+06	1.467	0.55
23	High	P62258	14-3-3 protein epsilon OS=Homo sapiens OX=9606 GN=YWHAE PE=1 SV=1	Master Protein	43	FALSE	1	121283	96137.2	146429	1.523	0.61
24	High	P0DMV9	Heat shock 70 kDa protein 1B OS=Homo sapiens OX=9606 GN=HSPA1B PE=1 SV=1	Master Protein	29	FALSE	0	108923	85487.6	132359	1.548	0.63
25	High	Q8WUM4	Programmed cell death 6-interacting protein OS=Homo sapiens OX=9606 GN=PDCD6IP PE=1 SV=1	Master Protein	33	FALSE	1	99097.5	76996	121199	1.574	0.65
26	High	P08195	Amino acid transporter heavy chain SLC3A2 OS=Homo sapiens OX=9606 GN=SLC3A2 PE=1 SV=3	Master Protein	20	FALSE	1	101874	79092.8	124656	1.576	0.66
27	High	P11142	Heat shock cognate 71 kDa protein OS=Homo sapiens OX=9606 GN=HSPA8 PE=1 SV=1	Master Protein	21	FALSE	1	1.64251e+06	1.24462e+06	2.04039e+06	1.639	0.71
28	High	P07737	Profilin-1 OS=Homo sapiens OX=9606 GN=PFN1 PE=1 SV=2	Master Protein	26	FALSE	1	96086.2	72097.2	120075	1.665	0.74
29	High	P29966	Myristoylated alanine-rich C-kinase substrate OS=Homo sapiens OX=9606 GN=MARCKS PE=1 SV=4	Master Protein	41	FALSE	0	1.33882e+06	995097	1.68255e+06	1.691	0.76
30	High	O75340	Programmed cell death protein 6 OS=Homo sapiens OX=9606 GN=PDCD6 PE=1 SV=1	Master Protein	36	FALSE	0	149501	110425	188577	1.708	0.77
31	High	P12277	Creatine kinase B-type OS=Homo sapiens OX=9606 GN=CKB PE=1 SV=1	Master Protein	27	FALSE	0	312938	220018	405857	1.845	0.88
32	High	P35613	Basigin OS=Homo sapiens OX=9606 GN=BSG PE=1 SV=2	Master Protein	37	FALSE	1	158183	110448	205918	1.864	0.9
33	High	P62873	Guanine nucleotide-binding protein G(I)/G(S)/G(T) subunit beta-1 OS=Homo sapiens OX=9606 GN=GNB1 PE=1 SV=3	Master Protein	18	FALSE	1	159288	102891	215685	2.096	1.07
34	High	P62879	Guanine nucleotide-binding protein G(I)/G(S)/G(T) subunit beta-2 OS=Homo sapiens OX=9606 GN=GNB2 PE=1 SV=3	Master Protein Candidate	18	FALSE	1	159288	102891	215685	2.096	1.07
35	High	Q9HAV0	Guanine nucleotide-binding protein subunit beta-4 OS=Homo sapiens OX=9606 GN=GNB4 PE=1 SV=3	Master Protein Candidate	18	FALSE	0	159288	102891	215685	2.096	1.07
36	High	P04406	Glyceraldehyde-3-phosphate dehydrogenase OS=Homo sapiens OX=9606 GN=GAPDH PE=1 SV=3	Master Protein	24	FALSE	1	327546	207627	447464	2.155	1.11
37	High	P05387	Large ribosomal subunit protein P2 OS=Homo sapiens OX=9606 GN=RPLP2 PE=1 SV=1	Master Protein	42	FALSE	0	166991	92770.1	241212	2.6	1.38
38	High	P14174	Macrophage migration inhibitory factor OS=Homo sapiens OX=9606 GN=MIF PE=1 SV=4	Master Protein	3	FALSE	0	302535	158778	446293	2.811	1.49
39	High	Q9NZT1	Calmodulin-like protein 5 OS=Homo sapiens OX=9606 GN=CALML5 PE=1 SV=2	Master Protein	28	FALSE	0	973691	273664	1.67372e+06	6.116	2.61
40	High	P08133	Annexin A6 OS=Homo sapiens OX=9606 GN=ANXA6 PE=1 SV=3	Master Protein	1	FALSE	1	137350	15390	259311	16.849	4.07
41	High	Q15758	Neutral amino acid transporter B(0) OS=Homo sapiens OX=9606 GN=SLC1A5 PE=1 SV=2	Master Protein	5	FALSE	0	64521		64521	100	6.64

## Sheet: Supplementary Table 2
Supplementary Table2. miRNA profiling of EVs isolated from control (CON) and MW-irradiated cells.
		Log2(75th percentile normalization)
Name	ID	CON	MW	LOG2 ratio (MW/CON)
hsa-let-7a-5p	MIMAT0000062	-4.36555	-2.28179	2.08375
hsa-let-7b-5p	MIMAT0000063	-4.36555	-4.58823	-0.222685
hsa-let-7c-5p	MIMAT0000064	-4.36555	-4.58823	-0.222685
hsa-let-7d-5p	MIMAT0000065	-4.36555	-4.58823	-0.222685
hsa-let-7e-5p	MIMAT0000066	-1.73929	-1.61245	0.126836
hsa-let-7f-5p	MIMAT0000067	-4.36555	-4.58823	-0.222685
hsa-miR-15a-5p	MIMAT0000068	-4.36555	-4.58823	-0.222685
hsa-miR-16-5p	MIMAT0000069	-2.19339	-0.755325	1.43806
hsa-miR-17-5p	MIMAT0000070	1.11728	0.785377	-0.331907
hsa-miR-17-3p	MIMAT0000071	-2.24384	-2.40378	-0.159946
hsa-miR-18a-5p	MIMAT0000072	-1.6061	-0.783938	0.822165
hsa-miR-19a-3p	MIMAT0000073	-4.36555	-4.58823	-0.222685
hsa-miR-19b-3p	MIMAT0000074	-0.320878	-0.175049	0.145829
hsa-miR-20a-5p	MIMAT0000075	-0.315343	0.124787	0.440131
hsa-miR-21-5p	MIMAT0000076	-4.36555	-4.58823	-0.222685
hsa-miR-22-3p	MIMAT0000077	-4.36555	-4.58823	-0.222685
hsa-miR-23a-3p	MIMAT0000078	-4.36555	-1.41963	2.94592
hsa-miR-24-1-5p	MIMAT0000079	-4.36555	-4.58823	-0.222685
hsa-miR-24-3p	MIMAT0000080	5.47387	5.8879	0.414028
hsa-miR-25-3p	MIMAT0000081	-4.36555	-2.29268	2.07286
hsa-miR-26a-5p	MIMAT0000082	-4.36555	-2.21337	2.15218
hsa-miR-26b-5p	MIMAT0000083	-4.36555	-4.58823	-0.222685
hsa-miR-27a-3p	MIMAT0000084	-4.36555	-4.58823	-0.222685
hsa-miR-28-5p	MIMAT0000085	-4.36555	-1.8863	2.47924
hsa-miR-29a-3p	MIMAT0000086	-4.36555	-1.90559	2.45995
hsa-miR-30a-5p	MIMAT0000087	-4.36555	-4.58823	-0.222685
hsa-miR-30a-3p	MIMAT0000088	-4.36555	-2.08292	2.28262
hsa-miR-31-5p	MIMAT0000089	-1.05312	-0.392087	0.661032
hsa-miR-32-5p	MIMAT0000090	-4.36555	-1.97288	2.39266
hsa-miR-33a-5p	MIMAT0000091	-4.36555	-4.58823	-0.222685
hsa-miR-92a-3p	MIMAT0000092	0.845948	1.03549	0.189539
hsa-miR-93-5p	MIMAT0000093	-0.71632	-0.466964	0.249356
hsa-miR-95-3p	MIMAT0000094	-4.36555	-4.58823	-0.222685
hsa-miR-96-5p	MIMAT0000095	-4.36555	-4.58823	-0.222685
hsa-miR-98-5p	MIMAT0000096	-4.36555	-4.58823	-0.222685
hsa-miR-99a-5p	MIMAT0000097	-4.36555	-4.58823	-0.222685
hsa-miR-100-5p	MIMAT0000098	-4.36555	-4.58823	-0.222685
hsa-miR-101-3p	MIMAT0000099	-4.36555	-4.58823	-0.222685
hsa-miR-29b-3p	MIMAT0000100	-4.36555	-4.58823	-0.222685
hsa-miR-103a-3p	MIMAT0000101	-0.967567	-0.721224	0.246343
hsa-miR-105-5p	MIMAT0000102	-4.36555	-2.47445	1.8911
hsa-miR-106a-5p	MIMAT0000103	0.647763	0.613594	-0.0341697
hsa-miR-107	MIMAT0000104	-1.90253	-0.56569	1.33684
hsa-miR-192-5p	MIMAT0000222	-4.36555	-1.57695	2.78859
hsa-miR-196a-5p	MIMAT0000226	-4.36555	-2.11821	2.24733
hsa-miR-197-3p	MIMAT0000227	-0.589465	-0.0601201	0.529345
hsa-miR-198	MIMAT0000228	1.00949	1.09621	0.0867162
hsa-miR-199a-5p	MIMAT0000231	-4.36555	-2.06897	2.29658
hsa-miR-199a-3p, hsa-miR-199b-3p	MIMAT0000232, MIMAT0004563	-4.36555	-4.58823	-0.222685
hsa-miR-208a-3p	MIMAT0000241	-4.36555	-4.58823	-0.222685
hsa-miR-129-5p	MIMAT0000242	-4.36555	-2.09605	2.2695
hsa-miR-148a-3p	MIMAT0000243	-4.36555	-4.58823	-0.222685
hsa-miR-30c-5p	MIMAT0000244	-1.55428	-1.65384	-0.0995598
hsa-miR-30d-5p	MIMAT0000245	-2.10844	-1.13576	0.972677
hsa-miR-139-5p	MIMAT0000250	-4.36555	-4.58823	-0.222685
hsa-miR-147a	MIMAT0000251	-4.36555	-4.58823	-0.222685
hsa-miR-7-5p	MIMAT0000252	-4.36555	-4.58823	-0.222685
hsa-miR-10a-5p	MIMAT0000253	-4.36555	-2.21973	2.14581
hsa-miR-10b-5p	MIMAT0000254	-4.36555	-4.58823	-0.222685
hsa-miR-34a-5p	MIMAT0000255	-4.36555	-4.58823	-0.222685
hsa-miR-181a-5p	MIMAT0000256	-4.36555	-4.58823	-0.222685
hsa-miR-181b-5p	MIMAT0000257	-4.36555	-4.58823	-0.222685
hsa-miR-181c-5p	MIMAT0000258	-4.36555	-4.58823	-0.222685
hsa-miR-182-5p	MIMAT0000259	-4.36555	-2.14758	2.21797
hsa-miR-182-3p	MIMAT0000260	-4.36555	-4.58823	-0.222685
hsa-miR-183-5p	MIMAT0000261	-4.36555	-4.58823	-0.222685
hsa-miR-187-3p	MIMAT0000262	-4.36555	-4.58823	-0.222685
hsa-miR-199b-5p	MIMAT0000263	-4.36555	-1.39474	2.9708
hsa-miR-203a-3p	MIMAT0000264	-4.36555	-4.58823	-0.222685
hsa-miR-204-5p	MIMAT0000265	-2.13115	-1.44421	0.686943
hsa-miR-205-5p	MIMAT0000266	-4.36555	-1.88436	2.48118
hsa-miR-210-3p	MIMAT0000267	-0.0660019	-0.477817	-0.411815
hsa-miR-211-5p	MIMAT0000268	-0.156976	-1.04156	-0.884586
hsa-miR-212-3p	MIMAT0000269	-1.10434	-2.31426	-1.20992
hsa-miR-181a-3p	MIMAT0000270	-1.72009	-2.23585	-0.515768
hsa-miR-214-3p	MIMAT0000271	1.35259	1.73909	0.386506
hsa-miR-215-5p	MIMAT0000272	-4.36555	-4.58823	-0.222685
hsa-miR-216a-5p	MIMAT0000273	-1.91343	-4.58823	-2.6748
hsa-miR-217-5p	MIMAT0000274	-4.36555	-4.58823	-0.222685
hsa-miR-218-5p	MIMAT0000275	-2.13553	-4.58823	-2.4527
hsa-miR-219a-5p	MIMAT0000276	-4.36555	-4.58823	-0.222685
hsa-miR-221-3p	MIMAT0000278	0.822256	0.753162	-0.0690932
hsa-miR-222-3p	MIMAT0000279	-0.405595	-0.4585	-0.0529058
hsa-miR-223-3p	MIMAT0000280	-1.59672	-2.16036	-0.563637
hsa-miR-224-5p	MIMAT0000281	-4.36555	-4.58823	-0.222685
hsa-miR-200b-3p	MIMAT0000318	-4.36555	-4.58823	-0.222685
hsa-let-7g-5p	MIMAT0000414	-4.36555	-4.58823	-0.222685
hsa-let-7i-5p	MIMAT0000415	-4.36555	-4.58823	-0.222685
hsa-miR-1-3p	MIMAT0000416	-4.36555	-4.58823	-0.222685
hsa-miR-15b-5p	MIMAT0000417	-4.36555	-2.48196	1.88359
hsa-miR-23b-3p	MIMAT0000418	-1.7383	-1.47086	0.26744
hsa-miR-27b-3p	MIMAT0000419	-4.36555	-4.58823	-0.222685
hsa-miR-30b-5p	MIMAT0000420	-1.78795	-4.58823	-2.80028
hsa-miR-122-5p	MIMAT0000421	-4.36555	-4.58823	-0.222685
hsa-miR-124-3p	MIMAT0000422	-1.04637	-2.48795	-1.44158
hsa-miR-125b-5p	MIMAT0000423	-4.36555	-1.62896	2.73658
hsa-miR-128-3p	MIMAT0000424	-2.11756	-1.94708	0.170479
hsa-miR-130a-3p	MIMAT0000425	-4.36555	-4.58823	-0.222685
hsa-miR-132-3p	MIMAT0000426	-4.36555	-4.58823	-0.222685
hsa-miR-133a-3p	MIMAT0000427	-0.968476	-1.12986	-0.161382
hsa-miR-135a-5p	MIMAT0000428	-4.36555	-4.58823	-0.222685
hsa-miR-137-3p	MIMAT0000429	-4.36555	-4.58823	-0.222685
hsa-miR-138-5p	MIMAT0000430	-4.36555	-4.58823	-0.222685
hsa-miR-140-5p	MIMAT0000431	-4.36555	-4.58823	-0.222685
hsa-miR-141-3p	MIMAT0000432	-4.36555	-4.58823	-0.222685
hsa-miR-142-5p	MIMAT0000433	-4.36555	-4.58823	-0.222685
hsa-miR-142-3p	MIMAT0000434	-4.36555	-4.58823	-0.222685
hsa-miR-143-3p	MIMAT0000435	-4.36555	-4.58823	-0.222685
hsa-miR-144-3p	MIMAT0000436	-4.36555	-4.58823	-0.222685
hsa-miR-145-5p	MIMAT0000437	-4.36555	-4.58823	-0.222685
hsa-miR-152-3p	MIMAT0000438	-4.36555	-4.58823	-0.222685
hsa-miR-153-3p	MIMAT0000439	-4.36555	-4.58823	-0.222685
hsa-miR-191-5p	MIMAT0000440	-2.32745	-4.58823	-2.26078
hsa-miR-9-5p	MIMAT0000441	-4.36555	-4.58823	-0.222685
hsa-miR-9-3p	MIMAT0000442	-4.36555	-4.58823	-0.222685
hsa-miR-125a-5p	MIMAT0000443	-1.7217	-2.23132	-0.509622
hsa-miR-126-5p	MIMAT0000444	-4.36555	-4.58823	-0.222685
hsa-miR-126-3p	MIMAT0000445	-4.36555	-4.58823	-0.222685
hsa-miR-127-3p	MIMAT0000446	-1.95637	-4.58823	-2.63186
hsa-miR-134-5p	MIMAT0000447	-0.663674	-0.422603	0.241071
hsa-miR-136-5p	MIMAT0000448	-4.36555	-4.58823	-0.222685
hsa-miR-146a-5p	MIMAT0000449	-4.36555	-4.58823	-0.222685
hsa-miR-149-5p	MIMAT0000450	-1.31585	-1.88746	-0.571615
hsa-miR-150-5p	MIMAT0000451	-1.56346	-2.04017	-0.476704
hsa-miR-154-5p	MIMAT0000452	-4.36555	-4.58823	-0.222685
hsa-miR-154-3p	MIMAT0000453	-4.36555	-4.58823	-0.222685
hsa-miR-184	MIMAT0000454	1.26298	0.659691	-0.603287
hsa-miR-185-5p	MIMAT0000455	-1.67187	-1.61276	0.0591114
hsa-miR-186-5p	MIMAT0000456	-2.11474	-4.58823	-2.47349
hsa-miR-188-5p	MIMAT0000457	1.43058	1.22451	-0.20607
hsa-miR-190a-5p	MIMAT0000458	-4.36555	-4.58823	-0.222685
hsa-miR-193a-3p	MIMAT0000459	-4.36555	-4.58823	-0.222685
hsa-miR-194-5p	MIMAT0000460	-4.36555	-4.58823	-0.222685
hsa-miR-195-5p	MIMAT0000461	-4.36555	-4.58823	-0.222685
hsa-miR-206	MIMAT0000462	-4.36555	-4.58823	-0.222685
hsa-miR-320a-3p	MIMAT0000510	1.46096	1.6319	0.170938
hsa-miR-200c-3p	MIMAT0000617	-4.36555	-4.58823	-0.222685
hsa-miR-155-5p	MIMAT0000646	-1.77843	-1.76578	0.012656
hsa-miR-106b-5p	MIMAT0000680	-4.36555	-4.58823	-0.222685
hsa-miR-29c-3p	MIMAT0000681	-4.36555	-4.58823	-0.222685
hsa-miR-200a-3p	MIMAT0000682	-4.36555	-4.58823	-0.222685
hsa-miR-302a-5p	MIMAT0000683	-2.29402	-4.58823	-2.29421
hsa-miR-302a-3p	MIMAT0000684	-4.36555	-4.58823	-0.222685
hsa-miR-34b-5p	MIMAT0000685	-4.36555	-4.58823	-0.222685
hsa-miR-34c-5p	MIMAT0000686	-4.36555	-4.58823	-0.222685
hsa-miR-299-3p	MIMAT0000687	-2.05939	-4.58823	-2.52884
hsa-miR-301a-3p	MIMAT0000688	-4.36555	-4.58823	-0.222685
hsa-miR-99b-5p	MIMAT0000689	-2.18791	-1.024	1.16391
hsa-miR-296-5p	MIMAT0000690	2.29796	2.32577	0.027801
hsa-miR-130b-3p	MIMAT0000691	-4.36555	-4.58823	-0.222685
hsa-miR-30e-5p	MIMAT0000692	-4.36555	-4.58823	-0.222685
hsa-miR-30e-3p	MIMAT0000693	-4.36555	-4.58823	-0.222685
hsa-miR-361-5p	MIMAT0000703	-4.36555	-2.34997	2.01558
hsa-miR-362-5p	MIMAT0000705	-4.36555	-4.58823	-0.222685
hsa-miR-363-3p	MIMAT0000707	-4.36555	-4.58823	-0.222685
hsa-miR-365a-3p, hsa-miR-365b-3p	MIMAT0000710, MIMAT0022834	-1.04065	-0.806299	0.234352
hsa-miR-302b-5p	MIMAT0000714	-2.18366	-2.46758	-0.283922
hsa-miR-302b-3p	MIMAT0000715	-4.36555	-4.58823	-0.222685
hsa-miR-302c-5p	MIMAT0000716	1.56997	1.28991	-0.280059
hsa-miR-302c-3p	MIMAT0000717	-4.36555	-4.58823	-0.222685
hsa-miR-302d-3p	MIMAT0000718	-1.97439	-4.58823	-2.61384
hsa-miR-367-3p	MIMAT0000719	-4.36555	-4.58823	-0.222685
hsa-miR-376c-3p	MIMAT0000720	-4.36555	-4.58823	-0.222685
hsa-miR-369-3p	MIMAT0000721	-4.36555	-4.58823	-0.222685
hsa-miR-370-3p	MIMAT0000722	2.78675	2.6444	-0.142345
hsa-miR-371a-3p	MIMAT0000723	-4.36555	-4.58823	-0.222685
hsa-miR-372-3p	MIMAT0000724	-4.36555	-4.58823	-0.222685
hsa-miR-373-5p	MIMAT0000725	0.262336	0.291369	0.0290332
hsa-miR-373-3p	MIMAT0000726	-4.36555	-4.58823	-0.222685
hsa-miR-374a-5p	MIMAT0000727	-4.36555	-2.50876	1.85678
hsa-miR-375-3p	MIMAT0000728	-4.36555	-4.58823	-0.222685
hsa-miR-376a-3p	MIMAT0000729	-4.36555	-4.58823	-0.222685
hsa-miR-377-3p	MIMAT0000730	-4.36555	-4.58823	-0.222685
hsa-miR-378a-5p	MIMAT0000731	-1.64853	-4.58823	-2.9397
hsa-miR-378a-3p	MIMAT0000732	-0.9855	-0.510482	0.475018
hsa-miR-379-5p	MIMAT0000733	0.223909	-0.0296559	-0.253565
hsa-miR-380-5p	MIMAT0000734	-4.36555	-4.58823	-0.222685
hsa-miR-380-3p	MIMAT0000735	-4.36555	-4.58823	-0.222685
hsa-miR-381-3p	MIMAT0000736	-1.15346	-2.23946	-1.086
hsa-miR-382-5p	MIMAT0000737	-4.36555	-4.58823	-0.222685
hsa-miR-383-5p	MIMAT0000738	-4.36555	-4.58823	-0.222685
hsa-miR-340-3p	MIMAT0000750	-4.36555	-4.58823	-0.222685
hsa-miR-330-3p	MIMAT0000751	-4.36555	-1.11346	3.25209
hsa-miR-328-3p	MIMAT0000752	-0.568989	-0.569313	-0.000324011
hsa-miR-342-3p	MIMAT0000753	-4.36555	-1.08584	3.2797
hsa-miR-337-3p	MIMAT0000754	-1.99882	-4.58823	-2.58941
hsa-miR-323a-3p	MIMAT0000755	-1.70205	-2.04427	-0.342218
hsa-miR-326	MIMAT0000756	-1.46373	-1.46418	-0.000448465
hsa-miR-151a-3p	MIMAT0000757	-4.36555	-4.58823	-0.222685
hsa-miR-135b-5p	MIMAT0000758	-4.36555	-4.58823	-0.222685
hsa-miR-148b-3p	MIMAT0000759	-4.36555	-4.58823	-0.222685
hsa-miR-331-3p	MIMAT0000760	-2.1337	-1.32913	0.804571
hsa-miR-324-5p	MIMAT0000761	-4.36555	-4.58823	-0.222685
hsa-miR-324-3p	MIMAT0000762	-0.349815	-0.539671	-0.189856
hsa-miR-338-3p	MIMAT0000763	-4.36555	-4.58823	-0.222685
hsa-miR-339-5p	MIMAT0000764	-0.926457	-1.54259	-0.616132
hsa-miR-335-5p	MIMAT0000765	-4.36555	-4.58823	-0.222685
hsa-miR-133b	MIMAT0000770	-1.49791	-4.58823	-3.09032
hsa-miR-325	MIMAT0000771	-4.36555	-4.58823	-0.222685
hsa-miR-345-5p	MIMAT0000772	-1.18892	-1.10308	0.0858426
hsa-miR-346	MIMAT0000773	-0.277309	-0.386156	-0.108847
hsa-miR-384	MIMAT0001075	-4.36555	-4.58823	-0.222685
hsa-miR-196b-5p	MIMAT0001080	-1.96858	-2.08717	-0.118594
hsa-miR-422a	MIMAT0001339	-0.522934	-0.944231	-0.421298
hsa-miR-423-3p	MIMAT0001340	-1.06979	-0.59345	0.476344
hsa-miR-424-5p	MIMAT0001341	-4.36555	-2.3849	1.98064
hsa-miR-425-3p	MIMAT0001343	-1.19678	-1.57457	-0.377786
hsa-miR-18b-5p	MIMAT0001412	-1.37999	-1.21746	0.162528
hsa-miR-20b-5p	MIMAT0001413	0.270627	0.160855	-0.109772
hsa-miR-448	MIMAT0001532	-4.36555	-4.58823	-0.222685
hsa-miR-429	MIMAT0001536	-4.36555	-4.58823	-0.222685
hsa-miR-449a	MIMAT0001541	-4.36555	-4.58823	-0.222685
hsa-miR-450a-5p	MIMAT0001545	-4.36555	-4.58823	-0.222685
hsa-miR-191-3p	MIMAT0001618	-1.50388	-2.34307	-0.839196
hsa-miR-200a-5p	MIMAT0001620	-4.36555	-4.58823	-0.222685
hsa-miR-369-5p	MIMAT0001621	-4.36555	-4.58823	-0.222685
hsa-miR-431-5p	MIMAT0001625	-4.36555	-1.16337	3.20217
hsa-miR-433-3p	MIMAT0001627	-4.36555	-1.57108	2.79446
hsa-miR-329-3p	MIMAT0001629	-4.36555	-4.58823	-0.222685
hsa-miR-323b-5p	MIMAT0001630	-4.36555	-2.34761	2.01793
hsa-miR-451a	MIMAT0001631	-4.36555	-4.58823	-0.222685
hsa-miR-452-5p	MIMAT0001635	-4.36555	-4.58823	-0.222685
hsa-miR-452-3p	MIMAT0001636	-4.36555	-4.58823	-0.222685
hsa-miR-409-5p	MIMAT0001638	-2.23324	-4.58823	-2.35499
hsa-miR-409-3p	MIMAT0001639	-2.09993	-1.52587	0.574059
hsa-miR-412-3p	MIMAT0002170	-1.66939	-2.11543	-0.446041
hsa-miR-410-3p	MIMAT0002171	-4.36555	-4.58823	-0.222685
hsa-miR-376b-3p	MIMAT0002172	-4.36555	-4.58823	-0.222685
hsa-miR-483-3p	MIMAT0002173	-0.99907	-1.43865	-0.43958
hsa-miR-484	MIMAT0002174	-0.484793	-0.605167	-0.120374
hsa-miR-485-5p	MIMAT0002175	-2.01843	-4.58823	-2.5698
hsa-miR-485-3p	MIMAT0002176	-4.36555	-1.34435	3.02119
hsa-miR-486-5p	MIMAT0002177	-0.527014	-0.895612	-0.368598
hsa-miR-487a-3p	MIMAT0002178	-4.36555	-4.58823	-0.222685
hsa-miR-488-5p	MIMAT0002804	-4.36555	-2.29158	2.07397
hsa-miR-489-3p	MIMAT0002805	-1.24015	-1.89308	-0.65293
hsa-miR-490-3p	MIMAT0002806	-1.23913	-1.6909	-0.451767
hsa-miR-491-5p	MIMAT0002807	1.71641	1.74054	0.0241222
hsa-miR-511-5p	MIMAT0002808	-4.36555	-4.58823	-0.222685
hsa-miR-146b-5p	MIMAT0002809	-4.36555	-4.58823	-0.222685
hsa-miR-202-5p	MIMAT0002810	-2.10982	-2.51222	-0.402397
hsa-miR-202-3p	MIMAT0002811	-1.6992	-0.69773	1.00147
hsa-miR-492	MIMAT0002812	-1.97775	-1.37507	0.602681
hsa-miR-493-5p	MIMAT0002813	-4.36555	-4.58823	-0.222685
hsa-miR-432-5p	MIMAT0002814	-4.36555	-2.40305	1.9625
hsa-miR-432-3p	MIMAT0002815	-4.36555	-1.84457	2.52097
hsa-miR-494-3p	MIMAT0002816	4.83328	4.77031	-0.0629764
hsa-miR-495-3p	MIMAT0002817	-4.36555	-4.58823	-0.222685
hsa-miR-496	MIMAT0002818	-4.36555	-4.58823	-0.222685
hsa-miR-193b-3p	MIMAT0002819	-4.36555	-1.28635	3.0792
hsa-miR-497-5p	MIMAT0002820	-4.36555	-2.49126	1.87429
hsa-miR-181d-5p	MIMAT0002821	-4.36555	-4.58823	-0.222685
hsa-miR-512-5p	MIMAT0002822	-4.36555	-2.22472	2.14083
hsa-miR-512-3p	MIMAT0002823	-4.36555	-4.58823	-0.222685
hsa-miR-498-5p	MIMAT0002824	1.92156	2.01322	0.0916529
hsa-miR-520e-3p	MIMAT0002825	-4.36555	-2.15253	2.21302
hsa-miR-515-5p	MIMAT0002826	-4.36555	-4.58823	-0.222685
hsa-miR-515-3p	MIMAT0002827	-4.36555	-4.58823	-0.222685
hsa-miR-519e-5p	MIMAT0002828	-1.35505	-1.90259	-0.547543
hsa-miR-519e-3p	MIMAT0002829	-4.36555	-4.58823	-0.222685
hsa-miR-520f-3p	MIMAT0002830	-4.36555	-4.58823	-0.222685
hsa-miR-519c-5p, hsa-miR-523-5p, hsa-miR-518e-5p, hsa-miR-522-5p, hsa-miR-519a-5p, hsa-miR-519b-5p	MIMAT0002831, MIMAT0005449, MIMAT0005450, MIMAT0005451, MIMAT0005452, MIMAT0005454	-0.675919	-0.449329	0.226589
hsa-miR-519c-3p	MIMAT0002832	-4.36555	-4.58823	-0.222685
hsa-miR-520a-5p	MIMAT0002833	-4.36555	-4.58823	-0.222685
hsa-miR-520a-3p	MIMAT0002834	-4.36555	-4.58823	-0.222685
hsa-miR-526b-5p	MIMAT0002835	-0.877913	-0.921491	-0.0435781
hsa-miR-526b-3p	MIMAT0002836	-4.36555	-4.58823	-0.222685
hsa-miR-519b-3p	MIMAT0002837	-4.36555	-4.58823	-0.222685
hsa-miR-525-5p	MIMAT0002838	-0.820744	-0.620505	0.200239
hsa-miR-525-3p	MIMAT0002839	-4.36555	-2.28773	2.07781
hsa-miR-523-3p	MIMAT0002840	-4.36555	-4.58823	-0.222685
hsa-miR-518f-5p	MIMAT0002841	-1.58345	-0.924686	0.658766
hsa-miR-518f-3p	MIMAT0002842	-4.36555	-2.28827	2.07727
hsa-miR-520b-3p	MIMAT0002843	-4.36555	-2.47503	1.89052
hsa-miR-518b	MIMAT0002844	-1.36422	-2.07774	-0.713516
hsa-miR-526a-5p, hsa-miR-520c-5p, hsa-miR-518d-5p	MIMAT0002845, MIMAT0005455, MIMAT0005456	-0.406687	-0.352119	0.0545678
hsa-miR-520c-3p	MIMAT0002846	-4.36555	-4.58823	-0.222685
hsa-miR-518c-5p	MIMAT0002847	1.17397	1.5572	0.383221
hsa-miR-518c-3p	MIMAT0002848	-4.36555	-4.58823	-0.222685
hsa-miR-524-5p	MIMAT0002849	0.631154	0.564512	-0.0666413
hsa-miR-524-3p	MIMAT0002850	-4.36555	-4.58823	-0.222685
hsa-miR-517-5p	MIMAT0002851	-4.36555	-4.58823	-0.222685
hsa-miR-517a-3p, hsa-miR-517b-3p	MIMAT0002852, MIMAT0002857	-4.36555	-4.58823	-0.222685
hsa-miR-519d-3p	MIMAT0002853	-4.36555	-4.58823	-0.222685
hsa-miR-521	MIMAT0002854	-4.36555	-4.58823	-0.222685
hsa-miR-520d-5p	MIMAT0002855	0.441866	0.840041	0.398175
hsa-miR-520d-3p	MIMAT0002856	-4.36555	-4.58823	-0.222685
hsa-miR-520g-3p	MIMAT0002858	-4.36555	-4.58823	-0.222685
hsa-miR-516b-5p	MIMAT0002859	-1.40271	-1.38492	0.0177875
hsa-miR-516b-3p, hsa-miR-516a-3p	MIMAT0002860, MIMAT0006778	-4.36555	-1.88894	2.4766
hsa-miR-518e-3p	MIMAT0002861	-4.36555	-4.58823	-0.222685
hsa-miR-527, hsa-miR-518a-5p	MIMAT0002862, MIMAT0005457	0.605025	0.444008	-0.161017
hsa-miR-518a-3p	MIMAT0002863	-4.36555	-4.58823	-0.222685
hsa-miR-518d-3p	MIMAT0002864	-4.36555	-2.38945	1.97609
hsa-miR-517c-3p	MIMAT0002866	-4.36555	-4.58823	-0.222685
hsa-miR-520h	MIMAT0002867	-4.36555	-1.97997	2.38557
hsa-miR-522-3p	MIMAT0002868	-4.36555	-4.58823	-0.222685
hsa-miR-519a-3p	MIMAT0002869	-4.36555	-4.58823	-0.222685
hsa-miR-499a-5p	MIMAT0002870	-4.36555	-4.58823	-0.222685
hsa-miR-500a-3p	MIMAT0002871	-1.01855	-0.964	0.0545459
hsa-miR-501-5p	MIMAT0002872	-4.36555	-1.57487	2.79068
hsa-miR-502-5p	MIMAT0002873	-4.36555	-4.58823	-0.222685
hsa-miR-503-5p	MIMAT0002874	-4.36555	-2.01672	2.34883
hsa-miR-504-5p	MIMAT0002875	-4.36555	-4.58823	-0.222685
hsa-miR-505-3p	MIMAT0002876	-4.36555	-4.58823	-0.222685
hsa-miR-513a-5p	MIMAT0002877	5.15253	5.56418	0.411649
hsa-miR-506-3p	MIMAT0002878	-4.36555	-4.58823	-0.222685
hsa-miR-507	MIMAT0002879	-4.36555	-4.58823	-0.222685
hsa-miR-508-3p	MIMAT0002880	-4.36555	-4.58823	-0.222685
hsa-miR-509-3p	MIMAT0002881	-4.36555	-4.58823	-0.222685
hsa-miR-510-5p	MIMAT0002882	-4.36555	-1.34265	3.0229
hsa-miR-514a-3p	MIMAT0002883	-4.36555	-4.58823	-0.222685
hsa-miR-532-5p	MIMAT0002888	-4.36555	-1.93343	2.43212
hsa-miR-299-5p	MIMAT0002890	-4.36555	-2.13079	2.23476
hsa-miR-18a-3p	MIMAT0002891	-4.36555	-1.96472	2.40082
hsa-miR-455-5p	MIMAT0003150	-4.36555	-4.58823	-0.222685
hsa-miR-493-3p	MIMAT0003161	-4.36555	-1.4475	2.91804
hsa-miR-539-5p	MIMAT0003163	-4.36555	-4.58823	-0.222685
hsa-miR-544a	MIMAT0003164	-4.36555	-4.58823	-0.222685
hsa-miR-545-3p	MIMAT0003165	-4.36555	-4.58823	-0.222685
hsa-miR-487b-3p	MIMAT0003180	-0.36644	0.110613	0.477053
hsa-miR-551a	MIMAT0003214	-4.36555	-1.79767	2.56788
hsa-miR-552-3p	MIMAT0003215	-4.36555	-4.58823	-0.222685
hsa-miR-553	MIMAT0003216	-4.36555	-4.58823	-0.222685
hsa-miR-554	MIMAT0003217		-4.58823
hsa-miR-92b-3p	MIMAT0003218	0.0860586	0.61961	0.533552
hsa-miR-555	MIMAT0003219	-4.36555	-4.58823	-0.222685
hsa-miR-556-5p	MIMAT0003220	-4.36555	-4.58823	-0.222685
hsa-miR-557	MIMAT0003221	1.07552	1.08372	0.00819302
hsa-miR-558	MIMAT0003222	-4.36555	-4.58823	-0.222685
hsa-miR-559	MIMAT0003223	-4.36555	-4.58823	-0.222685
hsa-miR-561-3p	MIMAT0003225	-4.36555	-4.58823	-0.222685
hsa-miR-562	MIMAT0003226	-4.36555	-4.58823	-0.222685
hsa-miR-563	MIMAT0003227	-4.36555	-4.58823	-0.222685
hsa-miR-564	MIMAT0003228	2.50228	2.89992	0.397644
hsa-miR-567	MIMAT0003231	-4.36555	-4.58823	-0.222685
hsa-miR-568	MIMAT0003232	-4.36555	-4.58823	-0.222685
hsa-miR-551b-3p	MIMAT0003233	-4.36555	-4.58823	-0.222685
hsa-miR-569	MIMAT0003234	-4.36555	-4.58823	-0.222685
hsa-miR-570-3p	MIMAT0003235	-4.36555	-4.58823	-0.222685
hsa-miR-571	MIMAT0003236	-4.36555	-4.58823	-0.222685
hsa-miR-572	MIMAT0003237	-1.08022	-0.765894	0.314328
hsa-miR-573	MIMAT0003238	-4.36555	-4.58823	-0.222685
hsa-miR-574-3p	MIMAT0003239	-1.01234	-0.515194	0.497146
hsa-miR-575	MIMAT0003240	1.15811	1.36611	0.208001
hsa-miR-576-5p	MIMAT0003241	-4.36555	-4.58823	-0.222685
hsa-miR-577	MIMAT0003242	-4.36555	-4.58823	-0.222685
hsa-miR-578	MIMAT0003243	-4.36555	-4.58823	-0.222685
hsa-miR-579-3p	MIMAT0003244	-4.36555	-4.58823	-0.222685
hsa-miR-580-3p	MIMAT0003245	-4.36555	-4.58823	-0.222685
hsa-miR-581	MIMAT0003246	-4.36555	-4.58823	-0.222685
hsa-miR-582-5p	MIMAT0003247	-4.36555	-4.58823	-0.222685
hsa-miR-583	MIMAT0003248	-0.176012	-0.651851	-0.475839
hsa-miR-584-5p	MIMAT0003249	-0.326671	-0.408674	-0.0820031
hsa-miR-585-3p	MIMAT0003250	-1.75553	-4.58823	-2.8327
hsa-miR-548a-3p	MIMAT0003251	-4.36555	-4.58823	-0.222685
hsa-miR-586	MIMAT0003252	-4.36555	-4.58823	-0.222685
hsa-miR-587	MIMAT0003253	-4.36555	-4.58823	-0.222685
hsa-miR-548b-3p	MIMAT0003254	-4.36555	-4.58823	-0.222685
hsa-miR-588	MIMAT0003255	-4.36555	-4.58823	-0.222685
hsa-miR-589-3p	MIMAT0003256	-4.36555	-4.58823	-0.222685
hsa-miR-550a-3p	MIMAT0003257	-2.28063	-1.60339	0.677242
hsa-miR-590-5p	MIMAT0003258	-4.36555	-4.58823	-0.222685
hsa-miR-591	MIMAT0003259	-4.36555	-4.58823	-0.222685
hsa-miR-592	MIMAT0003260	-4.36555	-4.58823	-0.222685
hsa-miR-593-5p	MIMAT0003261	2.22181	2.22551	0.00369453
hsa-miR-595	MIMAT0003263	-4.36555	-4.58823	-0.222685
hsa-miR-596	MIMAT0003264	-1.26508	-1.68874	-0.423655
hsa-miR-597-5p	MIMAT0003265	-4.36555	-4.58823	-0.222685
hsa-miR-598-3p	MIMAT0003266	-4.36555	-4.58823	-0.222685
hsa-miR-599	MIMAT0003267	-4.36555	-4.58823	-0.222685
hsa-miR-600	MIMAT0003268	-2.01179	-4.58823	-2.57644
hsa-miR-601	MIMAT0003269	-4.36555	-4.58823	-0.222685
hsa-miR-602	MIMAT0003270	-0.736528	-1.00771	-0.271178
hsa-miR-603	MIMAT0003271	-4.36555	-4.58823	-0.222685
hsa-miR-604	MIMAT0003272	-1.84097	-1.58932	0.251647
hsa-miR-605-5p	MIMAT0003273	-4.36555	-4.58823	-0.222685
hsa-miR-606	MIMAT0003274	-4.36555	-4.58823	-0.222685
hsa-miR-607	MIMAT0003275	-4.36555	-4.58823	-0.222685
hsa-miR-608	MIMAT0003276	-0.648277	-0.354051	0.294226
hsa-miR-609	MIMAT0003277	-4.36555	-4.58823	-0.222685
hsa-miR-610	MIMAT0003278	-1.27829	-1.57038	-0.29209
hsa-miR-611	MIMAT0003279	-2.25627	-4.58823	-2.33196
hsa-miR-612	MIMAT0003280	-0.67823	-0.304518	0.373712
hsa-miR-613	MIMAT0003281	-4.36555	-4.58823	-0.222685
hsa-miR-614	MIMAT0003282	3.79063	3.71076	-0.079865
hsa-miR-615-3p	MIMAT0003283	-0.941875	-1.13761	-0.195731
hsa-miR-616-5p	MIMAT0003284	-4.36555	-4.58823	-0.222685
hsa-miR-548c-3p	MIMAT0003285	-4.36555	-4.58823	-0.222685
hsa-miR-617	MIMAT0003286	-1.76274	-1.62249	0.140257
hsa-miR-618	MIMAT0003287	-4.36555	-4.58823	-0.222685
hsa-miR-619-3p	MIMAT0003288	-4.36555	-4.58823	-0.222685
hsa-miR-620	MIMAT0003289	-4.36555	-4.58823	-0.222685
hsa-miR-621	MIMAT0003290	-2.06144	-4.58823	-2.52679
hsa-miR-622	MIMAT0003291	-4.36555	-4.58823	-0.222685
hsa-miR-623	MIMAT0003292	-4.36555	-4.58823	-0.222685
hsa-miR-624-5p	MIMAT0003293	-4.36555	-4.58823	-0.222685
hsa-miR-625-5p	MIMAT0003294	-2.24052	-2.23736	0.00315523
hsa-miR-626	MIMAT0003295	-4.36555	-4.58823	-0.222685
hsa-miR-627-5p	MIMAT0003296	-4.36555	-4.58823	-0.222685
hsa-miR-628-3p	MIMAT0003297	-4.36555	-4.58823	-0.222685
hsa-miR-629-3p	MIMAT0003298	-4.36555	-1.95194	2.4136
hsa-miR-630	MIMAT0003299	-1.15299	-1.04471	0.108278
hsa-miR-631	MIMAT0003300	-1.17908	-1.23127	-0.0521863
hsa-miR-33b-5p	MIMAT0003301	-4.36555	-4.58823	-0.222685
hsa-miR-632	MIMAT0003302	-4.36555	-4.58823	-0.222685
hsa-miR-633	MIMAT0003303	-4.36555	-4.58823	-0.222685
hsa-miR-634	MIMAT0003304	-1.45507	-0.654635	0.800437
hsa-miR-635	MIMAT0003305	-4.36555	-4.58823	-0.222685
hsa-miR-636	MIMAT0003306	-1.19344	-2.12218	-0.928732
hsa-miR-637	MIMAT0003307	-0.0607595	-0.710089	-0.64933
hsa-miR-638	MIMAT0003308	6.29777	5.77335	-0.524416
hsa-miR-639	MIMAT0003309	-4.36555	-4.58823	-0.222685
hsa-miR-640	MIMAT0003310	-1.69942	-1.76543	-0.0660107
hsa-miR-641	MIMAT0003311	-4.36555	-4.58823	-0.222685
hsa-miR-642a-5p	MIMAT0003312	-2.05321	-1.46486	0.588352
hsa-miR-643	MIMAT0003313	-4.36555	-2.10589	2.25965
hsa-miR-644a	MIMAT0003314	-2.10606	-4.58823	-2.48217
hsa-miR-645	MIMAT0003315	-1.22905	-4.58823	-3.35918
hsa-miR-646	MIMAT0003316	-1.32725	-2.30423	-0.976984
hsa-miR-647	MIMAT0003317	-1.42853	-2.04221	-0.613686
hsa-miR-648	MIMAT0003318	-1.51731	-1.91668	-0.399374
hsa-miR-649	MIMAT0003319	-4.36555	-4.58823	-0.222685
hsa-miR-650	MIMAT0003320	2.12168	2.03456	-0.087122
hsa-miR-651-5p	MIMAT0003321	-4.36555	-4.58823	-0.222685
hsa-miR-652-3p	MIMAT0003322	-4.36555	-4.58823	-0.222685
hsa-miR-548d-3p	MIMAT0003323	-1.92154	-4.58823	-2.66669
hsa-miR-661	MIMAT0003324	-4.36555	-4.58823	-0.222685
hsa-miR-662	MIMAT0003325	-4.36555	-4.58823	-0.222685
hsa-miR-663a	MIMAT0003326	5.13231	5.06266	-0.0696454
hsa-miR-449b-5p	MIMAT0003327	-4.36555	-4.58823	-0.222685
hsa-miR-653-5p	MIMAT0003328	-4.36555	-4.58823	-0.222685
hsa-miR-411-5p	MIMAT0003329	0.975872	0.508418	-0.467454
hsa-miR-654-5p	MIMAT0003330	0.367696	0.0529642	-0.314732
hsa-miR-655-3p	MIMAT0003331	-4.36555	-4.58823	-0.222685
hsa-miR-656-3p	MIMAT0003332	-4.36555	-4.58823	-0.222685
hsa-miR-549a-3p	MIMAT0003333	-4.36555	-4.58823	-0.222685
hsa-miR-657	MIMAT0003335	-1.81547	-0.985048	0.830423
hsa-miR-658	MIMAT0003336	2.79567	2.28708	-0.508588
hsa-miR-659-3p	MIMAT0003337	0.296664	0.305546	0.00888205
hsa-miR-660-5p	MIMAT0003338	-4.36555	-4.58823	-0.222685
hsa-miR-421	MIMAT0003339	-4.36555	-4.58823	-0.222685
hsa-miR-542-5p	MIMAT0003340	0.256663	0.757956	0.501293
hsa-miR-363-5p	MIMAT0003385	-1.804	-4.58823	-2.78423
hsa-miR-376a-5p	MIMAT0003386	-4.36555	-4.58823	-0.222685
hsa-miR-542-3p	MIMAT0003389	-4.36555	-4.58823	-0.222685
hsa-miR-425-5p	MIMAT0003393	-4.36555	-4.58823	-0.222685
hsa-miR-758-3p	MIMAT0003879	-4.36555	-4.58823	-0.222685
hsa-miR-671-5p	MIMAT0003880	3.64383	3.49562	-0.148211
hsa-miR-668-3p	MIMAT0003881	-1.81163	-1.27395	0.537685
hsa-miR-767-5p	MIMAT0003882	-4.36555	-4.58823	-0.222685
hsa-miR-767-3p	MIMAT0003883	-1.32478	-4.58823	-3.26345
hsa-miR-454-5p	MIMAT0003884	-4.36555	-4.58823	-0.222685
hsa-miR-454-3p	MIMAT0003885	-4.36555	-4.58823	-0.222685
hsa-miR-769-5p	MIMAT0003886	-4.36555	-4.58823	-0.222685
hsa-miR-769-3p	MIMAT0003887	-4.36555	-1.58008	2.78546
hsa-miR-766-3p	MIMAT0003888	0.198031	0.471281	0.27325
hsa-miR-765	MIMAT0003945	0.742251	1.49107	0.748815
hsa-miR-770-5p	MIMAT0003948	-4.36555	-4.58823	-0.222685
hsa-miR-802	MIMAT0004185	-4.36555	-4.58823	-0.222685
hsa-miR-675-5p	MIMAT0004284	2.41535	2.48948	0.0741339
hsa-miR-297	MIMAT0004450	-4.36555	-4.58823	-0.222685
hsa-let-7a-3p	MIMAT0004481	-4.36555	-4.58823	-0.222685
hsa-let-7b-3p	MIMAT0004482	-1.48306	-1.50004	-0.0169826
hsa-let-7d-3p	MIMAT0004484	-4.36555	-1.77083	2.59471
hsa-let-7e-3p	MIMAT0004485	-4.36555	-4.58823	-0.222685
hsa-let-7f-1-3p	MIMAT0004486	-1.92434	-1.38463	0.539709
hsa-let-7f-2-3p	MIMAT0004487	-4.36555	-4.58823	-0.222685
hsa-miR-15a-3p	MIMAT0004488	-4.36555	-4.58823	-0.222685
hsa-miR-16-1-3p	MIMAT0004489	-4.36555	-4.58823	-0.222685
hsa-miR-19a-5p	MIMAT0004490	-4.36555	-4.58823	-0.222685
hsa-miR-19b-1-5p	MIMAT0004491	-4.36555	-4.58823	-0.222685
hsa-miR-19b-2-5p	MIMAT0004492	-4.36555	-4.58823	-0.222685
hsa-miR-20a-3p	MIMAT0004493	-4.36555	-4.58823	-0.222685
hsa-miR-21-3p	MIMAT0004494	-4.36555	-4.58823	-0.222685
hsa-miR-22-5p	MIMAT0004495	-4.36555	-1.99659	2.36896
hsa-miR-23a-5p	MIMAT0004496	1.33024	1.46274	0.132505
hsa-miR-24-2-5p	MIMAT0004497	-4.36555	-4.58823	-0.222685
hsa-miR-25-5p	MIMAT0004498	0.509529	0.679313	0.169784
hsa-miR-26a-1-3p	MIMAT0004499	-4.36555	-4.58823	-0.222685
hsa-miR-26b-3p	MIMAT0004500	-4.36555	-4.58823	-0.222685
hsa-miR-27a-5p	MIMAT0004501	-4.36555	-4.58823	-0.222685
hsa-miR-28-3p	MIMAT0004502	-4.36555	-4.58823	-0.222685
hsa-miR-29a-5p	MIMAT0004503	-4.36555	-4.58823	-0.222685
hsa-miR-31-3p	MIMAT0004504	-0.94082	-1.57395	-0.633131
hsa-miR-32-3p	MIMAT0004505	-4.36555	-4.58823	-0.222685
hsa-miR-33a-3p	MIMAT0004506	-2.19296	-4.58823	-2.39527
hsa-miR-92a-1-5p	MIMAT0004507	-4.36555	-4.58823	-0.222685
hsa-miR-92a-2-5p	MIMAT0004508	0.443944	0.969357	0.525413
hsa-miR-93-3p	MIMAT0004509	-4.36555	-4.58823	-0.222685
hsa-miR-96-3p	MIMAT0004510	-4.36555	-4.58823	-0.222685
hsa-miR-99a-3p	MIMAT0004511	-4.36555	-4.58823	-0.222685
hsa-miR-100-3p	MIMAT0004512	-4.36555	-4.58823	-0.222685
hsa-miR-101-5p	MIMAT0004513	-4.36555	-4.58823	-0.222685
hsa-miR-29b-1-5p	MIMAT0004514	-4.36555	-4.58823	-0.222685
hsa-miR-29b-2-5p	MIMAT0004515	-4.36555	-4.58823	-0.222685
hsa-miR-105-3p	MIMAT0004516	-4.36555	-4.58823	-0.222685
hsa-miR-106a-3p	MIMAT0004517	-1.31424	-1.9486	-0.634365
hsa-miR-16-2-3p	MIMAT0004518	-4.36555	-4.58823	-0.222685
hsa-miR-192-3p	MIMAT0004543	-4.36555	-4.58823	-0.222685
hsa-miR-129-1-3p	MIMAT0004548	-4.36555	-4.58823	-0.222685
hsa-miR-148a-5p	MIMAT0004549	-4.36555	-4.58823	-0.222685
hsa-miR-30c-2-3p	MIMAT0004550	-0.0307317	-0.131531	-0.100799
hsa-miR-30d-3p	MIMAT0004551	-4.36555	-4.58823	-0.222685
hsa-miR-139-3p	MIMAT0004552	0.211922	0.0826292	-0.129292
hsa-miR-7-1-3p	MIMAT0004553	-4.36555	-4.58823	-0.222685
hsa-miR-7-2-3p	MIMAT0004554	-4.36555	-4.58823	-0.222685
hsa-miR-10a-3p	MIMAT0004555	-4.36555	-4.58823	-0.222685
hsa-miR-10b-3p	MIMAT0004556	-4.36555	-4.58823	-0.222685
hsa-miR-34a-3p	MIMAT0004557	-4.36555	-4.58823	-0.222685
hsa-miR-181a-2-3p	MIMAT0004558	-4.36555	-4.58823	-0.222685
hsa-miR-181c-3p	MIMAT0004559	-4.36555	-4.58823	-0.222685
hsa-miR-183-3p	MIMAT0004560	-4.36555	-2.07293	2.29261
hsa-miR-187-5p	MIMAT0004561	3.96643	4.04505	0.0786233
hsa-miR-196a-3p	MIMAT0004562	-4.36555	-4.58823	-0.222685
hsa-miR-214-5p	MIMAT0004564	-4.36555	-2.3078	2.05775
hsa-miR-218-1-3p	MIMAT0004565	-4.36555	-4.58823	-0.222685
hsa-miR-218-2-3p	MIMAT0004566	-4.36555	-4.58823	-0.222685
hsa-miR-219a-1-3p	MIMAT0004567	-4.36555	-4.58823	-0.222685
hsa-miR-221-5p	MIMAT0004568	-4.36555	-4.58823	-0.222685
hsa-miR-222-5p	MIMAT0004569	-4.36555	-4.58823	-0.222685
hsa-miR-223-5p	MIMAT0004570	-4.36555	-4.58823	-0.222685
hsa-miR-200b-5p	MIMAT0004571	-4.36555	-4.58823	-0.222685
hsa-let-7g-3p	MIMAT0004584	-4.36555	-4.58823	-0.222685
hsa-let-7i-3p	MIMAT0004585	-4.36555	-4.58823	-0.222685
hsa-miR-15b-3p	MIMAT0004586	-4.36555	-4.58823	-0.222685
hsa-miR-23b-5p	MIMAT0004587	-4.36555	-4.58823	-0.222685
hsa-miR-27b-5p	MIMAT0004588	-4.36555	-4.58823	-0.222685
hsa-miR-30b-3p	MIMAT0004589	-1.44462	-0.460027	0.984595
hsa-miR-122-3p	MIMAT0004590	-4.36555	-4.58823	-0.222685
hsa-miR-124-5p	MIMAT0004591	-4.36555	-4.58823	-0.222685
hsa-miR-125b-1-3p	MIMAT0004592	-4.36555	-1.58798	2.77756
hsa-miR-130a-5p	MIMAT0004593	-4.36555	-4.58823	-0.222685
hsa-miR-132-5p	MIMAT0004594	-4.36555	-4.58823	-0.222685
hsa-miR-135a-3p	MIMAT0004595	1.97865	1.88986	-0.0887947
hsa-miR-138-2-3p	MIMAT0004596	-4.36555	-4.58823	-0.222685
hsa-miR-140-3p	MIMAT0004597	-4.36555	-2.42811	1.93744
hsa-miR-141-5p	MIMAT0004598	-4.36555	-4.58823	-0.222685
hsa-miR-143-5p	MIMAT0004599	-1.97073	-1.67556	0.29517
hsa-miR-144-5p	MIMAT0004600	-4.36555	-4.58823	-0.222685
hsa-miR-145-3p	MIMAT0004601	-4.36555	-4.58823	-0.222685
hsa-miR-125a-3p	MIMAT0004602	2.11338	2.23729	0.123911
hsa-miR-125b-2-3p	MIMAT0004603	-4.36555	-4.58823	-0.222685
hsa-miR-127-5p	MIMAT0004604	-4.36555	-4.58823	-0.222685
hsa-miR-129-2-3p	MIMAT0004605	-4.36555	-4.58823	-0.222685
hsa-miR-136-3p	MIMAT0004606	-4.36555	-4.58823	-0.222685
hsa-miR-138-1-3p	MIMAT0004607	-0.72516	-0.532547	0.192612
hsa-miR-146a-3p	MIMAT0004608	-4.36555	-4.58823	-0.222685
hsa-miR-149-3p	MIMAT0004609	5.50484	5.11832	-0.386516
hsa-miR-150-3p	MIMAT0004610	1.35272	1.20188	-0.150841
hsa-miR-185-3p	MIMAT0004611	0.120711	0.383054	0.262343
hsa-miR-186-3p	MIMAT0004612	-4.36555	-4.58823	-0.222685
hsa-miR-188-3p	MIMAT0004613	-4.36555	-4.58823	-0.222685
hsa-miR-193a-5p	MIMAT0004614	-0.652135	-0.59638	0.0557544
hsa-miR-195-3p	MIMAT0004615	-4.36555	-4.58823	-0.222685
hsa-miR-200c-5p	MIMAT0004657	-4.36555	-2.2245	2.14104
hsa-miR-155-3p	MIMAT0004658	-4.36555	-4.58823	-0.222685
hsa-miR-194-3p	MIMAT0004671	-4.36555	-1.11741	3.24813
hsa-miR-106b-3p	MIMAT0004672	-4.36555	-4.58823	-0.222685
hsa-miR-29c-5p	MIMAT0004673	-4.36555	-4.58823	-0.222685
hsa-miR-30c-1-3p	MIMAT0004674	1.90663	2.41647	0.509839
hsa-miR-219a-2-3p	MIMAT0004675	-4.36555	-4.58823	-0.222685
hsa-miR-34b-3p	MIMAT0004676	-4.36555	-4.58823	-0.222685
hsa-miR-34c-3p	MIMAT0004677	-4.36555	-1.48897	2.87658
hsa-miR-99b-3p	MIMAT0004678	-2.05651	-4.58823	-2.53172
hsa-miR-296-3p	MIMAT0004679	4.95113	4.60307	-0.348064
hsa-miR-130b-5p	MIMAT0004680	-4.36555	-4.58823	-0.222685
hsa-miR-26a-2-3p	MIMAT0004681	-4.36555	-4.58823	-0.222685
hsa-miR-361-3p	MIMAT0004682	0.142657	0.132746	-0.00991058
hsa-miR-362-3p	MIMAT0004683	-4.36555	-4.58823	-0.222685
hsa-miR-302d-5p	MIMAT0004685	-4.36555	-4.58823	-0.222685
hsa-miR-367-5p	MIMAT0004686	-4.36555	-4.58823	-0.222685
hsa-miR-371a-5p	MIMAT0004687	3.20524	3.11891	-0.0863242
hsa-miR-374a-3p	MIMAT0004688	-4.36555	-4.58823	-0.222685
hsa-miR-377-5p	MIMAT0004689	-4.36555	-4.58823	-0.222685
hsa-miR-379-3p	MIMAT0004690	-4.36555	-4.58823	-0.222685
hsa-miR-340-5p	MIMAT0004692	-4.36555	-4.58823	-0.222685
hsa-miR-330-5p	MIMAT0004693	-4.36555	-4.58823	-0.222685
hsa-miR-342-5p	MIMAT0004694	0.327322	0.166897	-0.160425
hsa-miR-337-5p	MIMAT0004695	-4.36555	-4.58823	-0.222685
hsa-miR-323a-5p	MIMAT0004696	1.23597	1.19762	-0.0383472
hsa-miR-151a-5p	MIMAT0004697	-4.36555	-1.94342	2.42212
hsa-miR-135b-3p	MIMAT0004698	-1.64033	-1.82933	-0.188998
hsa-miR-148b-5p	MIMAT0004699	-4.36555	-4.58823	-0.222685
hsa-miR-331-5p	MIMAT0004700	-4.36555	-4.58823	-0.222685
hsa-miR-338-5p	MIMAT0004701	-4.36555	-2.43635	1.92919
hsa-miR-339-3p	MIMAT0004702	-1.38153	-4.58823	-3.2067
hsa-miR-335-3p	MIMAT0004703	-4.36555	-4.58823	-0.222685
hsa-miR-423-5p	MIMAT0004748	0.682343	0.96667	0.284327
hsa-miR-424-3p	MIMAT0004749	-1.14436	-0.7402	0.404156
hsa-miR-18b-3p	MIMAT0004751	-2.26227	-1.44604	0.816231
hsa-miR-20b-3p	MIMAT0004752	-4.36555	-4.58823	-0.222685
hsa-miR-431-3p	MIMAT0004757	-4.36555	-2.06359	2.30195
hsa-miR-483-5p	MIMAT0004761	-0.141742	0.122727	0.264469
hsa-miR-486-3p	MIMAT0004762	1.88145	1.75769	-0.123766
hsa-miR-488-3p	MIMAT0004763	-4.36555	-4.58823	-0.222685
hsa-miR-490-5p	MIMAT0004764	-4.36555	-4.58823	-0.222685
hsa-miR-491-3p	MIMAT0004765	-4.36555	-4.58823	-0.222685
hsa-miR-146b-3p	MIMAT0004766	-2.3055	-1.78849	0.517011
hsa-miR-193b-5p	MIMAT0004767	0.997381	0.854209	-0.143171
hsa-miR-497-3p	MIMAT0004768	-4.36555	-4.58823	-0.222685
hsa-miR-516a-5p	MIMAT0004770	-4.36555	-1.24088	3.12466
hsa-miR-499a-3p	MIMAT0004772	-4.36555	-4.58823	-0.222685
hsa-miR-500a-5p	MIMAT0004773	-4.36555	-4.58823	-0.222685
hsa-miR-501-3p	MIMAT0004774	-4.36555	-2.18374	2.1818
hsa-miR-502-3p	MIMAT0004775	-4.36555	-1.99753	2.36801
hsa-miR-505-5p	MIMAT0004776	0.760709	0.729504	-0.0312047
hsa-miR-513a-3p	MIMAT0004777	-4.36555	-4.58823	-0.222685
hsa-miR-508-5p	MIMAT0004778	-1.01365	-0.408318	0.605331
hsa-miR-509-5p	MIMAT0004779	-4.36555	-4.58823	-0.222685
hsa-miR-532-3p	MIMAT0004780	-0.0405827	0.105027	0.145609
hsa-miR-455-3p	MIMAT0004784	-4.36555	-4.58823	-0.222685
hsa-miR-545-5p	MIMAT0004785	-4.36555	-4.58823	-0.222685
hsa-miR-92b-5p	MIMAT0004792	3.56014	3.4189	-0.141238
hsa-miR-556-3p	MIMAT0004793	-4.36555	-4.58823	-0.222685
hsa-miR-551b-5p	MIMAT0004794	1.92588	1.58031	-0.345568
hsa-miR-574-5p	MIMAT0004795	-4.36555	-1.95278	2.41277
hsa-miR-576-3p	MIMAT0004796	-4.36555	-4.58823	-0.222685
hsa-miR-582-3p	MIMAT0004797	-4.36555	-4.58823	-0.222685
hsa-miR-548b-5p	MIMAT0004798	-4.36555	-4.58823	-0.222685
hsa-miR-589-5p	MIMAT0004799	-4.36555	-4.58823	-0.222685
hsa-miR-550a-5p	MIMAT0004800	0.453985	0.568773	0.114788
hsa-miR-590-3p	MIMAT0004801	-4.36555	-4.58823	-0.222685
hsa-miR-593-3p	MIMAT0004802	-1.26361	-1.81683	-0.553222
hsa-miR-548a-5p	MIMAT0004803	-4.36555	-4.58823	-0.222685
hsa-miR-615-5p	MIMAT0004804	0.725037	0.46564	-0.259397
hsa-miR-616-3p	MIMAT0004805	-4.36555	-1.98761	2.37793
hsa-miR-548c-5p, hsa-miR-548o-5p, hsa-miR-548am-5p	MIMAT0004806, MIMAT0022738, MIMAT0022740	-4.36555	-4.58823	-0.222685
hsa-miR-624-3p	MIMAT0004807	-4.36555	-4.58823	-0.222685
hsa-miR-625-3p	MIMAT0004808	0.778093	0.709238	-0.0688548
hsa-miR-628-5p	MIMAT0004809	-4.36555	-4.58823	-0.222685
hsa-miR-629-5p	MIMAT0004810	-4.36555	-4.58823	-0.222685
hsa-miR-33b-3p	MIMAT0004811	-0.948786	-1.44043	-0.491642
hsa-miR-548d-5p	MIMAT0004812	-4.36555	-4.58823	-0.222685
hsa-miR-411-3p	MIMAT0004813	-4.36555	-4.58823	-0.222685
hsa-miR-654-3p	MIMAT0004814	-4.36555	-4.58823	-0.222685
hsa-miR-671-3p	MIMAT0004819	-0.916332	-0.971237	-0.0549049
hsa-miR-298	MIMAT0004901	-0.631065	-0.748882	-0.117816
hsa-miR-891a-5p	MIMAT0004902	-1.31355	-2.0884	-0.774847
hsa-miR-300	MIMAT0004903	-4.36555	-4.58823	-0.222685
hsa-miR-892a	MIMAT0004907	-2.18141	-4.58823	-2.40682
hsa-miR-450b-5p	MIMAT0004909	-1.4963	-4.58823	-3.09193
hsa-miR-450b-3p	MIMAT0004910	-4.36555	-4.58823	-0.222685
hsa-miR-874-3p	MIMAT0004911	0.0516009	0.40099	0.349389
hsa-miR-890	MIMAT0004912	-4.36555	-4.58823	-0.222685
hsa-miR-891b	MIMAT0004913	-4.36555	-4.58823	-0.222685
hsa-miR-888-5p	MIMAT0004916	-4.36555	-4.58823	-0.222685
hsa-miR-888-3p	MIMAT0004917	-4.36555	-4.58823	-0.222685
hsa-miR-892b	MIMAT0004918	-4.36555	-4.58823	-0.222685
hsa-miR-541-5p	MIMAT0004919	-2.16086	-4.58823	-2.42737
hsa-miR-541-3p	MIMAT0004920	-0.194787	-0.330735	-0.135949
hsa-miR-889-3p	MIMAT0004921	-4.36555	-4.58823	-0.222685
hsa-miR-875-5p	MIMAT0004922	-4.36555	-4.58823	-0.222685
hsa-miR-875-3p	MIMAT0004923	-4.36555	-4.58823	-0.222685
hsa-miR-876-5p	MIMAT0004924	-4.36555	-4.58823	-0.222685
hsa-miR-876-3p	MIMAT0004925	-4.36555	-4.58823	-0.222685
hsa-miR-708-5p	MIMAT0004926	-4.36555	-1.97641	2.38914
hsa-miR-708-3p	MIMAT0004927	-4.36555	-4.58823	-0.222685
hsa-miR-147b-3p	MIMAT0004928	-4.36555	-4.58823	-0.222685
hsa-miR-190b-5p	MIMAT0004929	-4.36555	-4.58823	-0.222685
hsa-miR-744-5p	MIMAT0004945	2.47478	2.49663	0.0218525
hsa-miR-744-3p	MIMAT0004946	-4.36555	-2.45942	1.90613
hsa-miR-885-5p	MIMAT0004947	-4.36555	-1.03686	3.32868
hsa-miR-885-3p	MIMAT0004948	2.13874	1.6915	-0.447237
hsa-miR-877-5p	MIMAT0004949	1.06794	1.11713	0.0491962
hsa-miR-877-3p	MIMAT0004950	-0.532483	-0.596646	-0.0641634
hsa-miR-887-3p	MIMAT0004951	1.3632	1.03844	-0.32476
hsa-miR-665	MIMAT0004952	1.20079	1.3162	0.11541
hsa-miR-873-5p	MIMAT0004953	-4.36555	-4.58823	-0.222685
hsa-miR-543	MIMAT0004954	-4.36555	-4.58823	-0.222685
hsa-miR-374b-5p	MIMAT0004955	-4.36555	-4.58823	-0.222685
hsa-miR-374b-3p	MIMAT0004956	-4.36555	-4.58823	-0.222685
hsa-miR-760	MIMAT0004957	2.40754	2.12944	-0.278107
hsa-miR-301b-3p	MIMAT0004958	-4.36555	-4.58823	-0.222685
hsa-miR-216b-5p	MIMAT0004959	-4.36555	-4.58823	-0.222685
hsa-miR-208b-3p	MIMAT0004960	-4.36555	-4.58823	-0.222685
hsa-miR-920	MIMAT0004970	3.8803	3.73745	-0.14285
hsa-miR-921	MIMAT0004971	0.971192	1.2477	0.276507
hsa-miR-922	MIMAT0004972	-4.36555	-4.58823	-0.222685
hsa-miR-924	MIMAT0004974	-4.36555	-4.58823	-0.222685
hsa-miR-509-3-5p	MIMAT0004975	-4.36555	-4.58823	-0.222685
hsa-miR-933	MIMAT0004976	-0.418474	-1.67861	-1.26014
hsa-miR-934	MIMAT0004977	-4.36555	-4.58823	-0.222685
hsa-miR-935	MIMAT0004978	-1.79849	-2.20118	-0.402685
hsa-miR-936	MIMAT0004979	0.0118413	0.211899	0.200058
hsa-miR-937-3p	MIMAT0004980	-4.36555	-4.58823	-0.222685
hsa-miR-938	MIMAT0004981	-1.63249	-4.58823	-2.95574
hsa-miR-939-5p	MIMAT0004982	2.65925	2.63778	-0.0214677
hsa-miR-940	MIMAT0004983	0.7492	0.988283	0.239083
hsa-miR-941	MIMAT0004984	-4.36555	-4.58823	-0.222685
hsa-miR-942-5p	MIMAT0004985	-4.36555	-4.58823	-0.222685
hsa-miR-943	MIMAT0004986	-4.36555	-4.58823	-0.222685
hsa-miR-944	MIMAT0004987	-4.36555	-4.58823	-0.222685
hsa-miR-1224-5p	MIMAT0005458	1.65214	1.59842	-0.0537157
hsa-miR-1224-3p	MIMAT0005459	0.351558	-0.115118	-0.466676
hsa-miR-1225-5p	MIMAT0005572	1.9176	1.45345	-0.464141
hsa-miR-1225-3p	MIMAT0005573	-0.269866	-0.235477	0.034389
hsa-miR-1226-5p	MIMAT0005576	0.910084	0.851467	-0.0586171
hsa-miR-1226-3p	MIMAT0005577	-4.36555	-4.58823	-0.222685
hsa-miR-1227-3p	MIMAT0005580	-0.125142	-0.964059	-0.838917
hsa-miR-1228-5p	MIMAT0005582	4.72674	4.46759	-0.259149
hsa-miR-1228-3p	MIMAT0005583	1.18282	0.859359	-0.323464
hsa-miR-1229-3p	MIMAT0005584	0.185998	0.0903492	-0.0956488
hsa-miR-1231	MIMAT0005586	1.00372	0.917221	-0.0865021
hsa-miR-1233-3p	MIMAT0005588	-1.77891	-1.83385	-0.0549369
hsa-miR-1234-3p	MIMAT0005589	0.00189447	-0.706107	-0.708002
hsa-miR-1236-3p	MIMAT0005591	-0.600071	-0.408185	0.191886
hsa-miR-1237-3p	MIMAT0005592	-0.0554123	-0.0523324	0.00307989
hsa-miR-1238-3p	MIMAT0005593	-0.509931	-0.513883	-0.00395179
hsa-miR-513b-5p	MIMAT0005788	1.22935	1.71797	0.488615
hsa-miR-513c-5p	MIMAT0005789	-0.999618	-0.0717964	0.927821
hsa-miR-1264	MIMAT0005791	-4.36555	-4.58823	-0.222685
hsa-miR-320b	MIMAT0005792	0.495392	0.281057	-0.214335
hsa-miR-320c	MIMAT0005793	-0.585886	-0.471765	0.114121
hsa-miR-1296-5p	MIMAT0005794	-0.391255	-0.629856	-0.2386
hsa-miR-1323	MIMAT0005795	-1.52035	-2.21754	-0.697192
hsa-miR-1271-5p	MIMAT0005796	-4.36555	-4.58823	-0.222685
hsa-miR-1301-3p	MIMAT0005797	-1.77359	-1.60998	0.163609
hsa-miR-1185-5p	MIMAT0005798	-4.36555	-4.58823	-0.222685
hsa-miR-1283	MIMAT0005799	-4.36555	-4.58823	-0.222685
hsa-miR-1298-5p	MIMAT0005800	-4.36555	-4.58823	-0.222685
hsa-miR-1178-3p	MIMAT0005823	-4.36555	-4.58823	-0.222685
hsa-miR-1179	MIMAT0005824	-4.36555	-4.58823	-0.222685
hsa-miR-1180-3p	MIMAT0005825	-4.36555	-4.58823	-0.222685
hsa-miR-1181	MIMAT0005826	0.383728	0.0556254	-0.328102
hsa-miR-1182	MIMAT0005827	0.772508	0.975194	0.202686
hsa-miR-1183	MIMAT0005828	-4.36555	-4.58823	-0.222685
hsa-miR-1184	MIMAT0005829	-4.36555	-4.58823	-0.222685
hsa-miR-1200	MIMAT0005863	-4.36555	-4.58823	-0.222685
hsa-miR-1202	MIMAT0005865	2.53022	2.79631	0.266095
hsa-miR-1203	MIMAT0005866	-0.783756	-0.902687	-0.118932
hsa-miR-663b	MIMAT0005867	0.915349	0.067781	-0.847568
hsa-miR-1204	MIMAT0005868	-4.36555	-4.58823	-0.222685
hsa-miR-1205	MIMAT0005869	-4.36555	-4.58823	-0.222685
hsa-miR-1206	MIMAT0005870	-4.36555	-4.58823	-0.222685
hsa-miR-1207-5p	MIMAT0005871	2.83818	2.65025	-0.18793
hsa-miR-1207-3p	MIMAT0005872	-1.12691	-1.74927	-0.622361
hsa-miR-1208	MIMAT0005873	-4.36555	-4.58823	-0.222685
hsa-miR-548e-3p	MIMAT0005874	-4.36555	-4.58823	-0.222685
hsa-miR-548j-5p	MIMAT0005875	-4.36555	-4.58823	-0.222685
hsa-miR-1285-3p	MIMAT0005876	0.60029	0.763442	0.163152
hsa-miR-1286	MIMAT0005877	-2.03994	-2.11055	-0.0706041
hsa-miR-1287-5p	MIMAT0005878	-4.36555	-4.58823	-0.222685
hsa-miR-1289	MIMAT0005879	-4.36555	-4.58823	-0.222685
hsa-miR-1290	MIMAT0005880	0.678142	1.47106	0.792918
hsa-miR-1291	MIMAT0005881	-4.36555	-2.1787	2.18685
hsa-miR-548k	MIMAT0005882	-4.36555	-4.58823	-0.222685
hsa-miR-1293	MIMAT0005883	-4.36555	-1.81263	2.55291
hsa-miR-1294	MIMAT0005884	-4.36555	-4.58823	-0.222685
hsa-miR-1295a	MIMAT0005885	-4.36555	-4.58823	-0.222685
hsa-miR-1297	MIMAT0005886	-4.36555	-4.58823	-0.222685
hsa-miR-1299	MIMAT0005887	-4.36555	-4.58823	-0.222685
hsa-miR-548l	MIMAT0005889	-4.36555	-4.58823	-0.222685
hsa-miR-1302	MIMAT0005890	-4.36555	-4.58823	-0.222685
hsa-miR-1303	MIMAT0005891	-1.2011	-0.30157	0.899526
hsa-miR-1304-5p	MIMAT0005892	-4.36555	-4.58823	-0.222685
hsa-miR-1305	MIMAT0005893	-4.36555	-4.58823	-0.222685
hsa-miR-1243	MIMAT0005894	-4.36555	-4.58823	-0.222685
hsa-miR-548f-3p	MIMAT0005895	-2.18345	-4.58823	-2.40478
hsa-miR-1244	MIMAT0005896	-4.36555	-4.58823	-0.222685
hsa-miR-1245a	MIMAT0005897	-4.36555	-4.58823	-0.222685
hsa-miR-1246	MIMAT0005898	2.54096	3.05069	0.509729
hsa-miR-1247-5p	MIMAT0005899	-1.56392	-0.936422	0.627495
hsa-miR-1248	MIMAT0005900	-4.36555	-4.58823	-0.222685
hsa-miR-1249-3p	MIMAT0005901	1.2507	1.34332	0.0926228
hsa-miR-1250-5p	MIMAT0005902	-1.2379	-1.17608	0.0618277
hsa-miR-1251-5p	MIMAT0005903	-4.36555	-4.58823	-0.222685
hsa-miR-1253	MIMAT0005904	-0.608779	-4.58823	-3.97945
hsa-miR-1255a	MIMAT0005906	-4.36555	-4.58823	-0.222685
hsa-miR-1256	MIMAT0005907	-4.36555	-4.58823	-0.222685
hsa-miR-1257	MIMAT0005908	-4.36555	-4.58823	-0.222685
hsa-miR-1258	MIMAT0005909	-4.36555	-4.58823	-0.222685
hsa-miR-1260a	MIMAT0005911	6.88261	6.69252	-0.19009
hsa-miR-548g-3p	MIMAT0005912	-1.92101	-4.58823	-2.66722
hsa-miR-1261	MIMAT0005913	-4.36555	-1.76122	2.60432
hsa-miR-1262	MIMAT0005914	-4.36555	-4.58823	-0.222685
hsa-miR-1263	MIMAT0005915	-4.36555	-4.58823	-0.222685
hsa-miR-548n	MIMAT0005916	-4.36555	-4.58823	-0.222685
hsa-miR-548m	MIMAT0005917	-4.36555	-4.58823	-0.222685
hsa-miR-1265	MIMAT0005918	-4.36555	-4.58823	-0.222685
hsa-miR-548o-3p	MIMAT0005919	-4.36555	-4.58823	-0.222685
hsa-miR-1266-5p	MIMAT0005920	-1.98957	-1.67856	0.311013
hsa-miR-1267	MIMAT0005921	-4.36555	-4.58823	-0.222685
hsa-miR-1268a	MIMAT0005922	5.02311	4.63134	-0.391773
hsa-miR-1269a	MIMAT0005923	-4.36555	-4.58823	-0.222685
hsa-miR-1270	MIMAT0005924	-4.36555	-4.58823	-0.222685
hsa-miR-1272	MIMAT0005925	-4.36555	-4.58823	-0.222685
hsa-miR-548h-5p	MIMAT0005928	-4.36555	-4.58823	-0.222685
hsa-miR-1275	MIMAT0005929	4.2218	4.53604	0.314237
hsa-miR-1276	MIMAT0005930	-4.36555	-4.58823	-0.222685
hsa-miR-302e	MIMAT0005931	-4.36555	-4.58823	-0.222685
hsa-miR-302f	MIMAT0005932	-4.36555	-4.58823	-0.222685
hsa-miR-1277-3p	MIMAT0005933	-4.36555	-4.58823	-0.222685
hsa-miR-548p	MIMAT0005934	-4.36555	-4.58823	-0.222685
hsa-miR-548i	MIMAT0005935	-4.36555	-4.58823	-0.222685
hsa-miR-1278	MIMAT0005936	-4.36555	-4.58823	-0.222685
hsa-miR-1279	MIMAT0005937	-4.36555	-4.58823	-0.222685
hsa-miR-1281	MIMAT0005939	-0.165991	0.191067	0.357058
hsa-miR-1282	MIMAT0005940	-4.36555	-4.58823	-0.222685
hsa-miR-1284	MIMAT0005941	-4.36555	-4.58823	-0.222685
hsa-miR-1288-3p	MIMAT0005942	-4.36555	-4.58823	-0.222685
hsa-miR-1292-5p	MIMAT0005943	0.840792	0.322856	-0.517935
hsa-miR-1252-5p	MIMAT0005944	-4.36555	-4.58823	-0.222685
hsa-miR-1255b-5p	MIMAT0005945	-4.36555	-4.58823	-0.222685
hsa-miR-664a-5p	MIMAT0005948	-4.36555	-4.58823	-0.222685
hsa-miR-664a-3p	MIMAT0005949	-4.36555	-1.37031	2.99523
hsa-miR-1306-3p	MIMAT0005950	-4.36555	-4.58823	-0.222685
hsa-miR-1307-3p	MIMAT0005951	1.31905	0.860196	-0.458858
hsa-miR-1321	MIMAT0005952	-4.36555	-0.981318	3.38423
hsa-miR-1322	MIMAT0005953	-4.36555	-4.58823	-0.222685
hsa-miR-1197	MIMAT0005955	-4.36555	-4.58823	-0.222685
hsa-miR-1324	MIMAT0005956	-4.36555	-4.58823	-0.222685
hsa-miR-320d	MIMAT0006764	-4.36555	-0.774278	3.59127
hsa-miR-1825	MIMAT0006765	-0.64242	-0.823754	-0.181334
hsa-miR-1827	MIMAT0006767	-4.36555	-4.58823	-0.222685
hsa-miR-1468-5p	MIMAT0006789	-4.36555	-4.58823	-0.222685
hsa-miR-675-3p	MIMAT0006790	-1.39865	-0.709809	0.688842
hsa-miR-1469	MIMAT0007347	3.59289	3.5451	-0.0477834
hsa-miR-1470	MIMAT0007348	0.412651	0.296115	-0.116535
hsa-miR-1471	MIMAT0007349	0.318466	0.451282	0.132817
hsa-miR-1537-3p	MIMAT0007399	-4.36555	-4.58823	-0.222685
hsa-miR-1538	MIMAT0007400	-2.18426	-1.62928	0.55498
hsa-miR-1539	MIMAT0007401	-1.87414	-1.65009	0.224055
hsa-miR-103b	MIMAT0007402	-4.36555	-4.58823	-0.222685
hsa-miR-1908-5p	MIMAT0007881	6.04986	5.66054	-0.389325
hsa-miR-1909-5p	MIMAT0007882	0.280579	0.100492	-0.180087
hsa-miR-1909-3p	MIMAT0007883	2.72934	2.65754	-0.0718002
hsa-miR-1910-5p	MIMAT0007884	-0.687912	-0.209568	0.478344
hsa-miR-1911-5p	MIMAT0007885	-4.36555	-4.58823	-0.222685
hsa-miR-1911-3p	MIMAT0007886	-4.36555	-4.58823	-0.222685
hsa-miR-1912-3p	MIMAT0007887	-4.36555	-4.58823	-0.222685
hsa-miR-1913	MIMAT0007888	1.21166	1.23721	0.0255437
hsa-miR-1914-5p	MIMAT0007889	-2.11144	-1.35486	0.756577
hsa-miR-1914-3p	MIMAT0007890	2.88833	2.75635	-0.131981
hsa-miR-1915-5p	MIMAT0007891	-1.88888	-1.31312	0.575758
hsa-miR-1915-3p	MIMAT0007892	4.48059	4.26014	-0.22045
hsa-miR-103a-2-5p	MIMAT0009196	-4.36555	-4.58823	-0.222685
hsa-miR-205-3p	MIMAT0009197	-4.36555	-4.58823	-0.222685
hsa-miR-224-3p	MIMAT0009198	-4.36555	-4.58823	-0.222685
hsa-miR-365a-5p	MIMAT0009199	4.41538	3.96415	-0.451228
hsa-miR-196b-3p	MIMAT0009201	-4.36555	-4.58823	-0.222685
hsa-miR-449b-3p	MIMAT0009203	-0.683401	-0.509034	0.174367
hsa-miR-2113	MIMAT0009206	-4.36555	-4.58823	-0.222685
hsa-miR-1972	MIMAT0009447	0.0488381	0.698737	0.649899
hsa-miR-1973	MIMAT0009448	0.629425	0.875367	0.245943
hsa-miR-1976	MIMAT0009451	0.0683513	-0.397306	-0.465658
hsa-miR-2052	MIMAT0009977	-4.36555	-4.58823	-0.222685
hsa-miR-2053	MIMAT0009978	-4.36555	-4.58823	-0.222685
hsa-miR-2054	MIMAT0009979	-4.36555	-4.58823	-0.222685
hsa-miR-2110	MIMAT0010133	1.45066	1.309	-0.14166
hsa-let-7a-2-3p	MIMAT0010195	-4.36555	-2.48549	1.88006
hsa-miR-151b	MIMAT0010214	-4.36555	-4.58823	-0.222685
hsa-miR-449c-5p	MIMAT0010251	-4.36555	-4.58823	-0.222685
hsa-miR-762	MIMAT0010313	5.75877	5.53142	-0.227355
hsa-miR-670-5p	MIMAT0010357	-4.36555	-2.28936	2.07618
hsa-miR-761	MIMAT0010364	-0.905126	-0.877851	0.0272753
hsa-miR-764	MIMAT0010367	-1.44668	-1.50294	-0.056257
hsa-miR-759	MIMAT0010497	-4.36555	-4.58823	-0.222685
hsa-miR-2114-5p	MIMAT0011156	-4.36555	-4.58823	-0.222685
hsa-miR-2114-3p	MIMAT0011157	-4.36555	-4.58823	-0.222685
hsa-miR-2115-5p	MIMAT0011158	-1.09877	-1.40273	-0.303958
hsa-miR-2115-3p	MIMAT0011159	-4.36555	-4.58823	-0.222685
hsa-miR-2116-5p	MIMAT0011160	-4.36555	-4.58823	-0.222685
hsa-miR-2116-3p	MIMAT0011161	-0.348685	-0.273744	0.0749407
hsa-miR-2117	MIMAT0011162	-4.36555	-4.58823	-0.222685
hsa-miR-548q	MIMAT0011163	1.1252	1.1299	0.00470018
hsa-miR-2276-3p	MIMAT0011775	0.337065	0.427274	0.0902085
hsa-miR-2277-3p	MIMAT0011777	-0.792833	-1.82921	-1.03638
hsa-miR-2278	MIMAT0011778	-0.184469	-0.187895	-0.0034256
hsa-miR-711	MIMAT0012734	3.05888	3.17684	0.117953
hsa-miR-718	MIMAT0012735	-0.154872	-0.44858	-0.293708
hsa-miR-2681-5p	MIMAT0013515	-4.36555	-4.58823	-0.222685
hsa-miR-2681-3p	MIMAT0013516	-4.36555	-4.58823	-0.222685
hsa-miR-2682-5p	MIMAT0013517	-4.36555	-4.58823	-0.222685
hsa-miR-2682-3p	MIMAT0013518	-1.82768	-2.55156	-0.723876
hsa-miR-449c-3p	MIMAT0013771	-4.36555	-4.58823	-0.222685
hsa-miR-2861	MIMAT0013802	6.26881	5.92505	-0.343756
hsa-miR-2909	MIMAT0013863	-4.36555	-4.58823	-0.222685
hsa-miR-3115	MIMAT0014977	-4.36555	-4.58823	-0.222685
hsa-miR-3116	MIMAT0014978	-4.36555	-4.58823	-0.222685
hsa-miR-3117-3p	MIMAT0014979	-4.36555	-4.58823	-0.222685
hsa-miR-3118	MIMAT0014980	-4.36555	-4.58823	-0.222685
hsa-miR-3119	MIMAT0014981	-4.36555	-4.58823	-0.222685
hsa-miR-3120-3p	MIMAT0014982	-4.36555	-4.58823	-0.222685
hsa-miR-3121-3p	MIMAT0014983	-4.36555	-2.33766	2.02788
hsa-miR-3122	MIMAT0014984	1.5457	1.3951	-0.150606
hsa-miR-3123	MIMAT0014985	-4.36555	-4.58823	-0.222685
hsa-miR-3124-5p	MIMAT0014986	-0.0387425	-0.281782	-0.24304
hsa-miR-548s	MIMAT0014987	-2.28909	-4.58823	-2.29915
hsa-miR-3125	MIMAT0014988	-1.31791	-1.47572	-0.157814
hsa-miR-3126-5p	MIMAT0014989	2.67307	2.76546	0.0923901
hsa-miR-3127-5p	MIMAT0014990	-2.12175	-0.950681	1.17107
hsa-miR-3128	MIMAT0014991	-4.36555	-4.58823	-0.222685
hsa-miR-3129-5p	MIMAT0014992	-4.36555	-4.58823	-0.222685
hsa-miR-3130-3p	MIMAT0014994	0.0417624	-0.0465622	-0.0883246
hsa-miR-3130-5p	MIMAT0014995	-0.716009	0.079288	0.795297
hsa-miR-3131	MIMAT0014996	4.06354	3.80204	-0.261497
hsa-miR-3132	MIMAT0014997	0.386957	0.20054	-0.186417
hsa-miR-3133	MIMAT0014998	-4.36555	-4.58823	-0.222685
hsa-miR-378b	MIMAT0014999	-0.948346	-0.606859	0.341486
hsa-miR-3134	MIMAT0015000	-4.36555	-4.58823	-0.222685
hsa-miR-3135a	MIMAT0015001	-4.36555	-4.58823	-0.222685
hsa-miR-466	MIMAT0015002	-4.36555	-4.58823	-0.222685
hsa-miR-3136-5p	MIMAT0015003	-4.36555	-2.1786	2.18694
hsa-miR-544b	MIMAT0015004	-4.36555	-4.58823	-0.222685
hsa-miR-3137	MIMAT0015005	-0.124823	0.0110073	0.13583
hsa-miR-3138	MIMAT0015006	0.753447	0.905362	0.151916
hsa-miR-3139	MIMAT0015007	-4.36555	-4.58823	-0.222685
hsa-miR-3140-3p	MIMAT0015008	-4.36555	-4.58823	-0.222685
hsa-miR-548t-5p	MIMAT0015009	-4.36555	-4.58823	-0.222685
hsa-miR-3141	MIMAT0015010	3.09803	3.22986	0.131831
hsa-miR-3142	MIMAT0015011	-2.15045	-1.44922	0.70123
hsa-miR-3143	MIMAT0015012	-4.36555	-4.58823	-0.222685
hsa-miR-548u	MIMAT0015013	-4.36555	-4.58823	-0.222685
hsa-miR-3144-5p	MIMAT0015014	-1.05729	-0.684209	0.373081
hsa-miR-3144-3p	MIMAT0015015	-4.36555	-4.58823	-0.222685
hsa-miR-3145-3p	MIMAT0015016	-4.36555	-4.58823	-0.222685
hsa-miR-1273c	MIMAT0015017	0.225305	0.213737	-0.0115681
hsa-miR-3146	MIMAT0015018	-4.36555	-4.58823	-0.222685
hsa-miR-3147	MIMAT0015019	2.15672	1.92523	-0.231492
hsa-miR-548v	MIMAT0015020	-4.36555	-4.58823	-0.222685
hsa-miR-3148	MIMAT0015021	-4.36555	-4.58823	-0.222685
hsa-miR-3149	MIMAT0015022	-4.36555	-4.58823	-0.222685
hsa-miR-3150a-3p	MIMAT0015023	1.14196	0.913704	-0.228252
hsa-miR-3151-5p	MIMAT0015024	1.93315	1.8242	-0.108951
hsa-miR-3152-3p	MIMAT0015025	1.12959	1.26307	0.133484
hsa-miR-3153	MIMAT0015026	2.03655	1.80943	-0.227127
hsa-miR-3074-3p	MIMAT0015027	-4.36555	-4.58823	-0.222685
hsa-miR-3154	MIMAT0015028	3.35002	3.21733	-0.132689
hsa-miR-3155a	MIMAT0015029	0.762565	0.521407	-0.241158
hsa-miR-3156-5p	MIMAT0015030	1.2697	1.24389	-0.0258145
hsa-miR-3157-5p	MIMAT0015031	-4.36555	-4.58823	-0.222685
hsa-miR-3158-3p	MIMAT0015032	-0.286499	-0.094758	0.191741
hsa-miR-3159	MIMAT0015033	-4.36555	-4.58823	-0.222685
hsa-miR-3160-3p	MIMAT0015034	-4.36555	-4.58823	-0.222685
hsa-miR-3161	MIMAT0015035	-1.78609	-4.58823	-2.80214
hsa-miR-3162-5p	MIMAT0015036	4.15069	4.28706	0.13637
hsa-miR-3163	MIMAT0015037	-4.36555	-4.58823	-0.222685
hsa-miR-3164	MIMAT0015038	-1.91363	-2.08798	-0.174343
hsa-miR-3165	MIMAT0015039	-0.680173	-0.568478	0.111695
hsa-miR-3166	MIMAT0015040	-4.36555	-4.58823	-0.222685
hsa-miR-1260b	MIMAT0015041	8.56	8.50704	-0.0529642
hsa-miR-3167	MIMAT0015042	-4.36555	-4.58823	-0.222685
hsa-miR-3168	MIMAT0015043	-4.36555	-4.58823	-0.222685
hsa-miR-3169	MIMAT0015044	-4.36555	-4.58823	-0.222685
hsa-miR-3170	MIMAT0015045	-4.36555	-4.58823	-0.222685
hsa-miR-3171	MIMAT0015046	-4.36555	-4.58823	-0.222685
hsa-miR-3173-3p	MIMAT0015048	-0.23638	-0.0680246	0.168355
hsa-miR-1193	MIMAT0015049	1.61283	1.35419	-0.258635
hsa-miR-323b-3p	MIMAT0015050	-4.36555	-4.58823	-0.222685
hsa-miR-3174	MIMAT0015051	-4.36555	-4.58823	-0.222685
hsa-miR-3175	MIMAT0015052	1.99428	2.08464	0.0903602
hsa-miR-3176	MIMAT0015053	0.740651	0.732993	-0.00765848
hsa-miR-3177-3p	MIMAT0015054	0.832455	0.825316	-0.00713825
hsa-miR-3178	MIMAT0015055	4.95248	5.70362	0.751134
hsa-miR-3179	MIMAT0015056	-4.36555	-4.58823	-0.222685
hsa-miR-3180-5p	MIMAT0015057	-1.4899	-2.27404	-0.784133
hsa-miR-3180-3p	MIMAT0015058	4.33566	4.11761	-0.21805
hsa-miR-548w	MIMAT0015060	-4.36555	-4.58823	-0.222685
hsa-miR-3181	MIMAT0015061	-4.36555	-4.58823	-0.222685
hsa-miR-3182	MIMAT0015062	-4.36555	-4.58823	-0.222685
hsa-miR-3183	MIMAT0015063	-4.36555	-4.58823	-0.222685
hsa-miR-3184-5p	MIMAT0015064	-1.42842	0.193956	1.62238
hsa-miR-3185	MIMAT0015065	2.68373	2.64099	-0.0427403
hsa-miR-3065-5p	MIMAT0015066	-4.36555	-4.58823	-0.222685
hsa-miR-3186-5p	MIMAT0015067	-4.36555	-4.58823	-0.222685
hsa-miR-3186-3p	MIMAT0015068	0.747426	0.605274	-0.142152
hsa-miR-3187-3p	MIMAT0015069	0.28437	0.576356	0.291986
hsa-miR-3188	MIMAT0015070	2.34559	2.32976	-0.0158272
hsa-miR-3189-3p	MIMAT0015071	-0.704133	-0.813295	-0.109162
hsa-miR-320e	MIMAT0015072	-0.602839	0.266259	0.869097
hsa-miR-3190-5p	MIMAT0015073	-4.36555	-2.5465	1.81905
hsa-miR-3191-3p	MIMAT0015075	2.56728	2.53076	-0.0365195
hsa-miR-3192-5p	MIMAT0015076	-0.37439	0.0114813	0.385872
hsa-miR-3193	MIMAT0015077	-4.36555	-4.58823	-0.222685
hsa-miR-3194-5p	MIMAT0015078	1.31034	1.30709	-0.00324726
hsa-miR-3195	MIMAT0015079	1.38147	1.15481	-0.226655
hsa-miR-3196	MIMAT0015080	6.45606	6.1134	-0.342662
hsa-miR-548x-3p	MIMAT0015081	-4.36555	-4.58823	-0.222685
hsa-miR-3197	MIMAT0015082	4.97104	5.04848	0.0774341
hsa-miR-3198	MIMAT0015083	-0.0381398	0.110567	0.148707
hsa-miR-3199	MIMAT0015084	-1.53363	-1.11086	0.422768
hsa-miR-3200-3p	MIMAT0015085	-4.36555	-4.58823	-0.222685
hsa-miR-3201	MIMAT0015086	-4.36555	-4.58823	-0.222685
hsa-miR-514b-5p	MIMAT0015087	1.21061	1.15177	-0.0588455
hsa-miR-514b-3p	MIMAT0015088	-4.36555	-4.58823	-0.222685
hsa-miR-3202	MIMAT0015089	0.365075	-0.00568247	-0.370757
hsa-miR-3126-3p	MIMAT0015377	-4.36555	-4.58823	-0.222685
hsa-miR-3065-3p	MIMAT0015378	-4.36555	-4.58823	-0.222685
hsa-miR-4295	MIMAT0016844	-4.36555	-4.58823	-0.222685
hsa-miR-4296	MIMAT0016845	-1.71498	-1.15732	0.557662
hsa-miR-4297	MIMAT0016846	-1.78514	-1.11681	0.66833
hsa-miR-378c	MIMAT0016847	-4.36555	-4.58823	-0.222685
hsa-miR-4293	MIMAT0016848	-4.36555	-1.98253	2.38301
hsa-miR-4294	MIMAT0016849	7.06711	7.3749	0.307787
hsa-miR-4301	MIMAT0016850	-4.36555	-2.49917	1.86637
hsa-miR-4299	MIMAT0016851	3.585	3.26919	-0.315807
hsa-miR-4298	MIMAT0016852	2.8021	2.76742	-0.0346785
hsa-miR-4300	MIMAT0016853	1.74278	1.55515	-0.187637
hsa-miR-4304	MIMAT0016854	0.139048	-0.0895872	-0.228635
hsa-miR-4302	MIMAT0016855	-1.69508	-1.11213	0.582955
hsa-miR-4303	MIMAT0016856	-4.36555	-1.82753	2.53801
hsa-miR-4305	MIMAT0016857	-2.11295	-1.52383	0.58912
hsa-miR-4306	MIMAT0016858	-4.36555	-2.44158	1.92396
hsa-miR-4309	MIMAT0016859	-4.36555	-4.58823	-0.222685
hsa-miR-4307	MIMAT0016860	-4.36555	-2.1435	2.22205
hsa-miR-4308	MIMAT0016861	-4.36555	-4.58823	-0.222685
hsa-miR-4310	MIMAT0016862	-4.36555	-4.58823	-0.222685
hsa-miR-4311	MIMAT0016863	-4.36555	-0.869685	3.49586
hsa-miR-4312	MIMAT0016864	-1.82623	-1.62105	0.205179
hsa-miR-4313	MIMAT0016865	-0.588685	-0.85315	-0.264465
hsa-miR-4315	MIMAT0016866	-4.36555	-4.58823	-0.222685
hsa-miR-4316	MIMAT0016867	0.37161	0.209798	-0.161811
hsa-miR-4314	MIMAT0016868	-4.36555	-1.03452	3.33102
hsa-miR-4318	MIMAT0016869	-4.36555	-4.58823	-0.222685
hsa-miR-4319	MIMAT0016870	-4.36555	-1.85433	2.51122
hsa-miR-4320	MIMAT0016871	-4.36555	-4.58823	-0.222685
hsa-miR-4317	MIMAT0016872	-4.36555	-4.58823	-0.222685
hsa-miR-4322	MIMAT0016873	1.30508	1.09229	-0.212788
hsa-miR-4321	MIMAT0016874	-0.979024	-0.904846	0.0741777
hsa-miR-4323	MIMAT0016875	0.0277114	-0.104244	-0.131955
hsa-miR-4324	MIMAT0016876	-4.36555	-4.58823	-0.222685
hsa-miR-4256	MIMAT0016877	-4.36555	-4.58823	-0.222685
hsa-miR-4257	MIMAT0016878	4.4718	4.70181	0.230015
hsa-miR-4258	MIMAT0016879	0.948445	0.229934	-0.718511
hsa-miR-4259	MIMAT0016880	3.67499	3.31621	-0.35878
hsa-miR-4260	MIMAT0016881	-0.0493379	0.33795	0.387288
hsa-miR-4253	MIMAT0016882	1.16393	1.12888	-0.0350509
hsa-miR-4251	MIMAT0016883	-1.48581	-1.32314	0.162674
hsa-miR-4254	MIMAT0016884	-1.28663	-0.787518	0.499111
hsa-miR-4255	MIMAT0016885	-4.36555	-4.58823	-0.222685
hsa-miR-4252	MIMAT0016886	-4.36555	-1.89108	2.47447
hsa-miR-4325	MIMAT0016887	-4.36555	-4.58823	-0.222685
hsa-miR-4326	MIMAT0016888	-4.36555	-4.58823	-0.222685
hsa-miR-4327	MIMAT0016889	4.05101	3.97572	-0.075294
hsa-miR-4261	MIMAT0016890	0.167908	0.47894	0.311032
hsa-miR-4265	MIMAT0016891	-0.724593	-1.0175	-0.292904
hsa-miR-4266	MIMAT0016892	-2.15504	-2.11276	0.042274
hsa-miR-4267	MIMAT0016893	-1.84679	-1.87927	-0.0324805
hsa-miR-4262	MIMAT0016894	-4.36555	-4.58823	-0.222685
hsa-miR-2355-5p	MIMAT0016895	-4.36555	-4.58823	-0.222685
hsa-miR-4268	MIMAT0016896	-1.78195	-1.57031	0.211645
hsa-miR-4269	MIMAT0016897	-0.277024	-0.0576911	0.219333
hsa-miR-4263	MIMAT0016898	-4.36555	-4.58823	-0.222685
hsa-miR-4264	MIMAT0016899	-4.36555	-4.58823	-0.222685
hsa-miR-4270	MIMAT0016900	2.89281	2.94399	0.051178
hsa-miR-4271	MIMAT0016901	1.91025	1.8027	-0.107553
hsa-miR-4272	MIMAT0016902	-4.36555	-4.58823	-0.222685
hsa-miR-4273	MIMAT0016903	-4.36555	-4.58823	-0.222685
hsa-miR-4276	MIMAT0016904	-4.36555	-0.474656	3.89089
hsa-miR-4275	MIMAT0016905	-4.36555	-4.58823	-0.222685
hsa-miR-4274	MIMAT0016906	0.454805	0.312545	-0.14226
hsa-miR-4281	MIMAT0016907	5.61151	5.64001	0.0284982
hsa-miR-4277	MIMAT0016908	-4.36555	-4.58823	-0.222685
hsa-miR-4279	MIMAT0016909	-0.799044	-0.451999	0.347044
hsa-miR-4278	MIMAT0016910	-0.518004	-0.833971	-0.315967
hsa-miR-4280	MIMAT0016911	-4.36555	-4.58823	-0.222685
hsa-miR-4282	MIMAT0016912	-4.36555	-4.58823	-0.222685
hsa-miR-4285	MIMAT0016913	-4.36555	-0.912792	3.45275
hsa-miR-4283	MIMAT0016914	-4.36555	-2.01843	2.34712
hsa-miR-4284	MIMAT0016915	-0.324995	-0.348818	-0.0238233
hsa-miR-4286	MIMAT0016916	6.93	6.96628	0.0362754
hsa-miR-4287	MIMAT0016917	-0.460034	-0.672349	-0.212315
hsa-miR-4288	MIMAT0016918	-1.27067	-1.72059	-0.449912
hsa-miR-4292	MIMAT0016919	-4.36555	-4.58823	-0.222685
hsa-miR-4289	MIMAT0016920	-4.36555	-4.58823	-0.222685
hsa-miR-4290	MIMAT0016921	-0.920662	-0.791006	0.129656
hsa-miR-4291	MIMAT0016922	-4.36555	-2.23499	2.13056
hsa-miR-4329	MIMAT0016923	-1.7863	-1.42372	0.362576
hsa-miR-4330	MIMAT0016924	-4.36555	-4.58823	-0.222685
hsa-miR-500b-5p	MIMAT0016925	-4.36555	-4.58823	-0.222685
hsa-miR-4328	MIMAT0016926	-4.36555	-4.58823	-0.222685
hsa-miR-2277-5p	MIMAT0017352	-4.36555	-4.58823	-0.222685
hsa-miR-3200-5p	MIMAT0017392	-1.88282	-0.877647	1.00517
hsa-miR-2355-3p	MIMAT0017950	-4.36555	-4.58823	-0.222685
hsa-miR-3605-5p	MIMAT0017981	0.1925	0.689404	0.496904
hsa-miR-3605-3p	MIMAT0017982	-4.36555	-1.7103	2.65524
hsa-miR-3606-5p	MIMAT0017983	-4.36555	-4.58823	-0.222685
hsa-miR-3609	MIMAT0017986	-4.36555	-4.58823	-0.222685
hsa-miR-3610	MIMAT0017987	0.693464	0.7043	0.0108361
hsa-miR-3611	MIMAT0017988	-4.36555	-4.58823	-0.222685
hsa-miR-3612	MIMAT0017989	-2.06652	-0.940695	1.12583
hsa-miR-3613-5p	MIMAT0017990	-4.36555	-4.58823	-0.222685
hsa-miR-3613-3p	MIMAT0017991	-4.36555	-2.48033	1.88521
hsa-miR-3614-5p	MIMAT0017992	-0.0793257	-0.382161	-0.302835
hsa-miR-3614-3p	MIMAT0017993	-4.36555	-4.58823	-0.222685
hsa-miR-3615	MIMAT0017994	-4.36555	-2.39966	1.96589
hsa-miR-3616-5p	MIMAT0017995	-4.36555	-4.58823	-0.222685
hsa-miR-3616-3p	MIMAT0017996	2.38692	2.65546	0.268534
hsa-miR-3617-5p	MIMAT0017997	-4.36555	-4.58823	-0.222685
hsa-miR-3618	MIMAT0017998	-4.36555	-4.58823	-0.222685
hsa-miR-3619-5p	MIMAT0017999	-0.304886	-0.0465431	0.258343
hsa-miR-23c	MIMAT0018000	-4.36555	-4.58823	-0.222685
hsa-miR-3620-3p	MIMAT0018001	-0.320287	-0.243193	0.0770946
hsa-miR-3621	MIMAT0018002	5.97486	6.11342	0.138554
hsa-miR-3622a-5p	MIMAT0018003	2.48837	2.62759	0.139218
hsa-miR-3622a-3p	MIMAT0018004	-1.57758	-1.28405	0.293529
hsa-miR-3622b-5p	MIMAT0018005	1.51003	1.7732	0.263165
hsa-miR-3622b-3p	MIMAT0018006	-1.98282	-1.86751	0.115312
hsa-miR-3646	MIMAT0018065	-0.584909	-0.702314	-0.117405
hsa-miR-3648	MIMAT0018068	4.69612	4.7414	0.0452781
hsa-miR-3649	MIMAT0018069	0.697849	0.542611	-0.155238
hsa-miR-3650	MIMAT0018070	-4.36555	-2.54257	1.82298
hsa-miR-3651	MIMAT0018071	-0.652555	-0.407418	0.245137
hsa-miR-3652	MIMAT0018072	1.8628	2.18976	0.326965
hsa-miR-3654	MIMAT0018074	-1.85602	0.0227203	1.87874
hsa-miR-3655	MIMAT0018075	-4.36555	-4.58823	-0.222685
hsa-miR-3657	MIMAT0018077	-4.36555	-4.58823	-0.222685
hsa-miR-3658	MIMAT0018078	-4.36555	-4.58823	-0.222685
hsa-miR-3659	MIMAT0018080	-1.4342	-1.23723	0.196972
hsa-miR-3660	MIMAT0018081	-1.97604	-0.549384	1.42666
hsa-miR-3661	MIMAT0018082	0.17738	0.14792	-0.0294604
hsa-miR-3662	MIMAT0018083	-4.36555	-4.58823	-0.222685
hsa-miR-3663-5p	MIMAT0018084	-0.368817	0.302573	0.671391
hsa-miR-3663-3p	MIMAT0018085	2.54418	2.16544	-0.378747
hsa-miR-3664-5p	MIMAT0018086	-4.36555	-4.58823	-0.222685
hsa-miR-3665	MIMAT0018087	6.99141	6.6568	-0.334617
hsa-miR-3666	MIMAT0018088	-4.36555	-4.58823	-0.222685
hsa-miR-3667-5p	MIMAT0018089	-4.36555	-4.58823	-0.222685
hsa-miR-3667-3p	MIMAT0018090	-4.36555	-2.34896	2.01658
hsa-miR-3668	MIMAT0018091	-4.36555	-4.58823	-0.222685
hsa-miR-3670	MIMAT0018093	-4.36555	-4.58823	-0.222685
hsa-miR-3671	MIMAT0018094	-4.36555	-4.58823	-0.222685
hsa-miR-3672	MIMAT0018095	-4.36555	-4.58823	-0.222685
hsa-miR-3674	MIMAT0018097	-4.36555	-4.58823	-0.222685
hsa-miR-3675-5p	MIMAT0018098	-4.36555	-4.58823	-0.222685
hsa-miR-3675-3p	MIMAT0018099	0.284203	0.0615172	-0.222685
hsa-miR-3677-3p	MIMAT0018101	-4.36555	-4.58823	-0.222685
hsa-miR-3678-5p	MIMAT0018102	-4.36555	-4.58823	-0.222685
hsa-miR-3678-3p	MIMAT0018103	2.07298	1.42478	-0.648201
hsa-miR-3679-5p	MIMAT0018104	2.14565	2.38657	0.240912
hsa-miR-3679-3p	MIMAT0018105	1.66171	1.75894	0.097228
hsa-miR-3680-5p	MIMAT0018106	-4.36555	-4.58823	-0.222685
hsa-miR-3680-3p	MIMAT0018107	-1.84338	-0.979933	0.863447
hsa-miR-3681-5p	MIMAT0018108	-4.36555	-4.58823	-0.222685
hsa-miR-3681-3p	MIMAT0018109	-4.36555	-4.58823	-0.222685
hsa-miR-3682-3p	MIMAT0018110	4.01209	4.22639	0.2143
hsa-miR-3683	MIMAT0018111	-4.36555	-4.58823	-0.222685
hsa-miR-3684	MIMAT0018112	-4.36555	-4.58823	-0.222685
hsa-miR-3685	MIMAT0018113	-4.36555	-4.58823	-0.222685
hsa-miR-3686	MIMAT0018114	-4.36555	-4.58823	-0.222685
hsa-miR-3688-3p	MIMAT0018116	-4.36555	-4.58823	-0.222685
hsa-miR-3689a-5p, hsa-miR-3689b-5p, hsa-miR-3689e	MIMAT0018117, MIMAT0018180, MIMAT0019009	-4.36555	-4.58823	-0.222685
hsa-miR-3689a-3p	MIMAT0018118	-4.36555	-4.58823	-0.222685
hsa-miR-3690	MIMAT0018119	-4.36555	-4.58823	-0.222685
hsa-miR-3691-5p	MIMAT0018120	-4.36555	-1.15973	3.20581
hsa-miR-3692-5p	MIMAT0018121	0.170934	0.164033	-0.00690126
hsa-miR-3692-3p	MIMAT0018122	-4.36555	-4.58823	-0.222685
hsa-miR-3713	MIMAT0018164	0.251922	0.726441	0.474519
hsa-miR-3714	MIMAT0018165	3.97773	3.87852	-0.0992112
hsa-miR-3180	MIMAT0018178	2.70783	2.82415	0.116321
hsa-miR-3907	MIMAT0018179	2.08553	1.95656	-0.12897
hsa-miR-3689b-3p, hsa-miR-3689c	MIMAT0018181, MIMAT0019007	-1.73998	-1.37867	0.361312
hsa-miR-3908	MIMAT0018182	-4.36555	-4.58823	-0.222685
hsa-miR-3909	MIMAT0018183	-4.36555	-4.58823	-0.222685
hsa-miR-3910	MIMAT0018184	-4.36555	-4.58823	-0.222685
hsa-miR-3911	MIMAT0018185	1.10909	1.10185	-0.00724411
hsa-miR-3912-3p	MIMAT0018186	-4.36555	-4.58823	-0.222685
hsa-miR-3913-5p	MIMAT0018187	-4.36555	-4.58823	-0.222685
hsa-miR-3914	MIMAT0018188	-4.36555	-4.58823	-0.222685
hsa-miR-3915	MIMAT0018189	-4.36555	-4.58823	-0.222685
hsa-miR-3916	MIMAT0018190	-4.36555	-4.58823	-0.222685
hsa-miR-3917	MIMAT0018191	2.52575	2.46706	-0.0586882
hsa-miR-3918	MIMAT0018192	1.63908	2.16066	0.521579
hsa-miR-3919	MIMAT0018193	-4.36555	-4.58823	-0.222685
hsa-miR-3150b-3p	MIMAT0018194	-1.51497	-1.15828	0.356693
hsa-miR-3920	MIMAT0018195	-4.36555	-4.58823	-0.222685
hsa-miR-3921	MIMAT0018196	-4.36555	-4.58823	-0.222685
hsa-miR-3922-3p	MIMAT0018197	-4.36555	-4.58823	-0.222685
hsa-miR-3923	MIMAT0018198	-4.36555	-4.58823	-0.222685
hsa-miR-3924	MIMAT0018199	-4.36555	-4.58823	-0.222685
hsa-miR-3925-5p	MIMAT0018200	2.96388	2.87209	-0.0917926
hsa-miR-3926	MIMAT0018201	0.0726657	0.177392	0.104727
hsa-miR-3927-3p	MIMAT0018202	-4.36555	-4.58823	-0.222685
hsa-miR-676-5p	MIMAT0018203	-4.36555	-4.58823	-0.222685
hsa-miR-676-3p	MIMAT0018204	-4.36555	-4.58823	-0.222685
hsa-miR-3928-3p	MIMAT0018205	2.62963	2.28618	-0.343457
hsa-miR-3929	MIMAT0018206	-4.36555	-4.58823	-0.222685
hsa-miR-3934-5p	MIMAT0018349	1.49304	1.56232	0.0692749
hsa-miR-3935	MIMAT0018350	-1.34056	-1.52683	-0.18627
hsa-miR-3936	MIMAT0018351	1.38567	1.03493	-0.350737
hsa-miR-3937	MIMAT0018352	3.81052	3.28121	-0.529311
hsa-miR-3938	MIMAT0018353	-4.36555	-4.58823	-0.222685
hsa-miR-548y	MIMAT0018354	-4.36555	-4.58823	-0.222685
hsa-miR-3939	MIMAT0018355	-4.36555	-4.58823	-0.222685
hsa-miR-3940-3p	MIMAT0018356	0.831326	0.840282	0.00895548
hsa-miR-3941	MIMAT0018357	-4.36555	-4.58823	-0.222685
hsa-miR-3942-5p	MIMAT0018358	-4.36555	-4.58823	-0.222685
hsa-miR-3943	MIMAT0018359	-2.15731	-2.03375	0.123565
hsa-miR-3944-3p	MIMAT0018360	-0.435493	-0.992589	-0.557095
hsa-miR-3945	MIMAT0018361	0.860482	1.15236	0.291874
hsa-miR-374c-5p	MIMAT0018443	-4.36555	-4.58823	-0.222685
hsa-miR-642b-3p	MIMAT0018444	4.31805	3.88012	-0.437936
hsa-miR-550b-3p	MIMAT0018445	-4.36555	-4.58823	-0.222685
hsa-miR-548z, hsa-miR-548h-3p	MIMAT0018446, MIMAT0022723	-4.36555	-4.58823	-0.222685
hsa-miR-548aa, hsa-miR-548t-3p	MIMAT0018447, MIMAT0022730	-4.36555	-4.58823	-0.222685
hsa-miR-1268b	MIMAT0018925	4.34032	4.17235	-0.16797
hsa-miR-378d	MIMAT0018926	-4.36555	-4.58823	-0.222685
hsa-miR-378e	MIMAT0018927	-0.987165	-1.59058	-0.603419
hsa-miR-548ab	MIMAT0018928	-4.36555	-4.58823	-0.222685
hsa-miR-4418	MIMAT0018930	-4.36555	-4.58823	-0.222685
hsa-miR-378f	MIMAT0018932	-4.36555	-2.36877	1.99677
hsa-miR-4420	MIMAT0018933	-4.36555	-4.58823	-0.222685
hsa-miR-4421	MIMAT0018934	-4.36555	-1.67371	2.69184
hsa-miR-4422	MIMAT0018935	-4.36555	-4.58823	-0.222685
hsa-miR-4423-3p	MIMAT0018936	-4.36555	-4.58823	-0.222685
hsa-miR-378g	MIMAT0018937	-1.5417	-0.238715	1.30299
hsa-miR-548ac	MIMAT0018938	-4.36555	-4.58823	-0.222685
hsa-miR-4424	MIMAT0018939	-4.36555	-4.58823	-0.222685
hsa-miR-4425	MIMAT0018940	-0.939104	-0.915311	0.0237937
hsa-miR-4426	MIMAT0018941	-4.36555	-4.58823	-0.222685
hsa-miR-4427	MIMAT0018942	-4.36555	-4.58823	-0.222685
hsa-miR-4428	MIMAT0018943	2.55277	2.89578	0.343014
hsa-miR-4429	MIMAT0018944	2.63606	2.54802	-0.0880322
hsa-miR-4430	MIMAT0018945	1.79698	1.76013	-0.0368495
hsa-miR-548ad-3p	MIMAT0018946	-4.36555	-4.58823	-0.222685
hsa-miR-4431	MIMAT0018947	-4.36555	-4.58823	-0.222685
hsa-miR-4432	MIMAT0018948	-4.36555	-4.58823	-0.222685
hsa-miR-4433a-3p	MIMAT0018949	2.23268	2.23562	0.00294447
hsa-miR-4434	MIMAT0018950	-4.36555	-4.58823	-0.222685
hsa-miR-4435	MIMAT0018951	-0.49308	-0.0615706	0.431509
hsa-miR-4436a	MIMAT0018952	0.0922279	0.747028	0.6548
hsa-miR-4437	MIMAT0018953	-4.36555	-1.92875	2.43679
hsa-miR-548ae-3p	MIMAT0018954	-4.36555	-4.58823	-0.222685
hsa-miR-4438	MIMAT0018956	-4.36555	-4.58823	-0.222685
hsa-miR-4439	MIMAT0018957	-4.36555	-4.58823	-0.222685
hsa-miR-4440	MIMAT0018958	0.300813	0.238046	-0.0627666
hsa-miR-4441	MIMAT0018959	-1.13904	-0.847443	0.291597
hsa-miR-4442	MIMAT0018960	4.58529	4.09473	-0.490561
hsa-miR-4443	MIMAT0018961	2.69156	2.43832	-0.253237
hsa-miR-4444	MIMAT0018962	-0.337926	-0.410804	-0.0728779
hsa-miR-4445-5p	MIMAT0018963	-4.36555	-4.58823	-0.222685
hsa-miR-4445-3p	MIMAT0018964	-4.36555	-4.58823	-0.222685
hsa-miR-4446-3p	MIMAT0018965	1.8736	2.14525	0.271649
hsa-miR-4447	MIMAT0018966	2.67831	2.45348	-0.224835
hsa-miR-4448	MIMAT0018967	-0.281	-0.309263	-0.0282631
hsa-miR-4449	MIMAT0018968	2.05153	1.72878	-0.322747
hsa-miR-548ag	MIMAT0018969	-4.36555	-4.58823	-0.222685
hsa-miR-4450	MIMAT0018971	3.24737	3.6853	0.437924
hsa-miR-548ah-5p	MIMAT0018972	-4.36555	-4.58823	-0.222685
hsa-miR-4451	MIMAT0018973	-1.28018	-1.23291	0.0472724
hsa-miR-4452	MIMAT0018974	-4.36555	-4.58823	-0.222685
hsa-miR-4453	MIMAT0018975	-4.36555	-4.58823	-0.222685
hsa-miR-4454	MIMAT0018976	9.33938	9.23758	-0.1018
hsa-miR-4455	MIMAT0018977	-4.36555	-4.58823	-0.222685
hsa-miR-4456	MIMAT0018978	-4.36555	-4.58823	-0.222685
hsa-miR-4457	MIMAT0018979	-4.36555	-4.58823	-0.222685
hsa-miR-4458	MIMAT0018980	-1.7787	-1.25864	0.520063
hsa-miR-4460	MIMAT0018982	-4.36555	-4.58823	-0.222685
hsa-miR-378h	MIMAT0018984	-4.36555	-4.58823	-0.222685
hsa-miR-3135b	MIMAT0018985	4.13829	4.24331	0.105013
hsa-miR-4462	MIMAT0018986	2.35125	2.30818	-0.0430703
hsa-miR-4463	MIMAT0018987	4.86686	4.61014	-0.256719
hsa-miR-4464	MIMAT0018988	-4.36555	-4.58823	-0.222685
hsa-miR-548ai, hsa-miR-570-5p	MIMAT0018989, MIMAT0022707	-4.36555	-4.58823	-0.222685
hsa-miR-548aj-3p	MIMAT0018990	-4.36555	-4.58823	-0.222685
hsa-miR-4465	MIMAT0018992	0.665091	0.962287	0.297196
hsa-miR-4466	MIMAT0018993	6.6407	6.3777	-0.262997
hsa-miR-4467	MIMAT0018994	5.85213	5.38302	-0.469105
hsa-miR-4468	MIMAT0018995	-4.36555	-4.58823	-0.222685
hsa-miR-4469	MIMAT0018996	-4.36555	-4.58823	-0.222685
hsa-miR-4470	MIMAT0018997	-0.639752	0.240656	0.880408
hsa-miR-4471	MIMAT0018998	-4.36555	-4.58823	-0.222685
hsa-miR-4472	MIMAT0018999	0.622747	0.638669	0.0159221
hsa-miR-4473	MIMAT0019000	-4.36555	-4.58823	-0.222685
hsa-miR-4474-3p	MIMAT0019001	-4.36555	-4.58823	-0.222685
hsa-miR-4475	MIMAT0019002	-4.36555	-4.58823	-0.222685
hsa-miR-4476	MIMAT0019003	1.88577	2.46092	0.575151
hsa-miR-4477a	MIMAT0019004	-4.36555	-4.58823	-0.222685
hsa-miR-4477b	MIMAT0019005	-4.36555	-4.58823	-0.222685
hsa-miR-4478	MIMAT0019006	1.99407	1.95256	-0.0415106
hsa-miR-3689d	MIMAT0019008	0.70722	0.569819	-0.137401
hsa-miR-3689f	MIMAT0019010	-4.36555	-4.58823	-0.222685
hsa-miR-4479	MIMAT0019011	-4.36555	-4.58823	-0.222685
hsa-miR-3155b	MIMAT0019012	-0.370551	-0.0544491	0.316102
hsa-miR-548ak	MIMAT0019013	-4.36555	-4.58823	-0.222685
hsa-miR-4480	MIMAT0019014	-4.36555	-4.58823	-0.222685
hsa-miR-4481	MIMAT0019015	1.8499	1.82369	-0.026207
hsa-miR-4482-5p	MIMAT0019016	-4.36555	-4.58823	-0.222685
hsa-miR-4483	MIMAT0019017	0.130528	0.262118	0.13159
hsa-miR-4484	MIMAT0019018	4.96914	5.25848	0.289341
hsa-miR-4485-3p	MIMAT0019019	0.189541	0.0646024	-0.124938
hsa-miR-4486	MIMAT0019020	3.28413	3.0192	-0.26493
hsa-miR-4487	MIMAT0019021	0.624999	0.988072	0.363074
hsa-miR-4488	MIMAT0019022	6.79379	6.54317	-0.250618
hsa-miR-4489	MIMAT0019023	1.76194	2.14317	0.381234
hsa-miR-548al	MIMAT0019024	-4.36555	-4.58823	-0.222685
hsa-miR-4490	MIMAT0019025	-4.36555	-4.58823	-0.222685
hsa-miR-4491	MIMAT0019026	-4.36555	-4.58823	-0.222685
hsa-miR-4492	MIMAT0019027	3.07503	2.81922	-0.255814
hsa-miR-4493	MIMAT0019028	-4.36555	-4.58823	-0.222685
hsa-miR-4494	MIMAT0019029	-4.36555	-2.26967	2.09587
hsa-miR-4495	MIMAT0019030	-4.36555	-4.58823	-0.222685
hsa-miR-4496	MIMAT0019031	2.81921	2.73813	-0.0810747
hsa-miR-4497	MIMAT0019032	4.17491	4.26638	0.0914683
hsa-miR-4498	MIMAT0019033	2.28887	2.63147	0.342599
hsa-miR-4499	MIMAT0019035	0.36143	0.478441	0.117011
hsa-miR-4500	MIMAT0019036	-4.36555	-4.58823	-0.222685
hsa-miR-4501	MIMAT0019037	-4.36555	-4.58823	-0.222685
hsa-miR-4502	MIMAT0019038	0.933439	1.36168	0.428237
hsa-miR-4503	MIMAT0019039	-4.36555	-4.58823	-0.222685
hsa-miR-4504	MIMAT0019040	-4.36555	-4.58823	-0.222685
hsa-miR-4505	MIMAT0019041	4.18916	4.03295	-0.156212
hsa-miR-4506	MIMAT0019042	0.454525	0.550699	0.0961742
hsa-miR-2392	MIMAT0019043	2.58912	2.53948	-0.0496459
hsa-miR-4507	MIMAT0019044	2.8269	2.77159	-0.0553083
hsa-miR-4508	MIMAT0019045	6.43342	5.94627	-0.487154
hsa-miR-4509	MIMAT0019046	-4.36555	-4.58823	-0.222685
hsa-miR-4510	MIMAT0019047	-4.36555	-4.58823	-0.222685
hsa-miR-4511	MIMAT0019048	-4.36555	-4.58823	-0.222685
hsa-miR-4512	MIMAT0019049	-2.22033	-4.58823	-2.3679
hsa-miR-4513	MIMAT0019050	2.77967	2.60958	-0.170092
hsa-miR-4514	MIMAT0019051	1.2995	1.56324	0.263737
hsa-miR-4515	MIMAT0019052	-0.905487	-1.31965	-0.414162
hsa-miR-4516	MIMAT0019053	6.10212	5.96654	-0.135577
hsa-miR-4517	MIMAT0019054	-4.36555	-4.58823	-0.222685
hsa-miR-4518	MIMAT0019055	-0.72423	-1.26085	-0.536624
hsa-miR-4519	MIMAT0019056	-4.36555	-1.4587	2.90684
hsa-miR-4520-3p	MIMAT0019057	-4.36555	-4.58823	-0.222685
hsa-miR-4521	MIMAT0019058	-4.36555	-4.58823	-0.222685
hsa-miR-1269b	MIMAT0019059	-1.26172	-1.61448	-0.352757
hsa-miR-4522	MIMAT0019060	-4.36555	-4.58823	-0.222685
hsa-miR-4523	MIMAT0019061	0.278311	-0.0437169	-0.322028
hsa-miR-4524a-5p	MIMAT0019062	-4.36555	-4.58823	-0.222685
hsa-miR-4524a-3p	MIMAT0019063	-4.36555	-4.58823	-0.222685
hsa-miR-4525	MIMAT0019064	2.03516	1.95034	-0.0848274
hsa-miR-4526	MIMAT0019065	0.232327	-0.0681491	-0.300476
hsa-miR-4527	MIMAT0019066	2.14471	-4.58823	-6.73294
hsa-miR-4528	MIMAT0019067	-4.36555	-4.58823	-0.222685
hsa-miR-4529-3p	MIMAT0019068	-4.36555	-2.05251	2.31303
hsa-miR-4530	MIMAT0019069	5.35896	5.47628	0.117318
hsa-miR-4531	MIMAT0019070	-0.308383	-0.348526	-0.040144
hsa-miR-4533	MIMAT0019072	-0.133179	-0.0962295	0.0369492
hsa-miR-4534	MIMAT0019073	1.98597	1.72525	-0.260726
hsa-miR-378i	MIMAT0019074	-4.36555	-2.55057	1.81498
hsa-miR-4535	MIMAT0019075	2.66449	2.62268	-0.0418153
hsa-miR-548am-3p	MIMAT0019076	-4.36555	-4.58823	-0.222685
hsa-miR-1587	MIMAT0019077	2.19237	1.91747	-0.274908
hsa-miR-4536-5p	MIMAT0019078	-4.36555	-4.58823	-0.222685
hsa-miR-548an	MIMAT0019079	-4.36555	-4.58823	-0.222685
hsa-miR-4537	MIMAT0019080	-4.36555	-1.88156	2.48398
hsa-miR-4538	MIMAT0019081	2.21428	2.31108	0.0967984
hsa-miR-4539	MIMAT0019082	1.83876	1.76892	-0.0698323
hsa-miR-4540	MIMAT0019083	-4.36555	-4.58823	-0.222685
hsa-miR-3117-5p	MIMAT0019197	-4.36555	-4.58823	-0.222685
hsa-miR-3120-5p	MIMAT0019198	-2.28595	-4.58823	-2.30228
hsa-miR-3121-5p	MIMAT0019199	-4.36555	-4.58823	-0.222685
hsa-miR-3124-3p	MIMAT0019200	-4.36555	-4.58823	-0.222685
hsa-miR-3127-3p	MIMAT0019201	-4.36555	-4.58823	-0.222685
hsa-miR-3129-3p	MIMAT0019202	-4.36555	-4.58823	-0.222685
hsa-miR-3136-3p	MIMAT0019203	-4.36555	-4.58823	-0.222685
hsa-miR-3140-5p	MIMAT0019204	-4.36555	-4.58823	-0.222685
hsa-miR-3145-5p	MIMAT0019205	-4.36555	-4.58823	-0.222685
hsa-miR-3150a-5p	MIMAT0019206	-0.306029	-2.52998	-2.22395
hsa-miR-3152-5p	MIMAT0019207	-4.36555	-4.58823	-0.222685
hsa-miR-3074-5p	MIMAT0019208	-4.36555	-4.58823	-0.222685
hsa-miR-3156-3p	MIMAT0019209	-4.36555	-2.50099	1.86456
hsa-miR-3157-3p	MIMAT0019210	-4.36555	-4.58823	-0.222685
hsa-miR-3158-5p	MIMAT0019211	2.18057	1.89251	-0.288062
hsa-miR-3160-5p	MIMAT0019212	-4.36555	-4.58823	-0.222685
hsa-miR-3162-3p	MIMAT0019213	-0.386204	-0.694693	-0.308488
hsa-miR-3173-5p	MIMAT0019214	-4.36555	-1.12251	3.24304
hsa-miR-3177-5p	MIMAT0019215	-1.56701	-2.41191	-0.8449
hsa-miR-3187-5p	MIMAT0019216	2.85703	2.45202	-0.405011
hsa-miR-3189-5p	MIMAT0019217	-4.36555	-1.55952	2.80603
hsa-miR-3194-3p	MIMAT0019218	-4.36555	-2.26343	2.10211
hsa-miR-3619-3p	MIMAT0019219	4.21137	4.08324	-0.128137
hsa-miR-3664-3p	MIMAT0019220	-4.36555	-4.58823	-0.222685
hsa-miR-3677-5p	MIMAT0019221	-4.36555	-4.58823	-0.222685
hsa-miR-3682-5p	MIMAT0019222	-4.36555	-4.58823	-0.222685
hsa-miR-3688-5p	MIMAT0019223	-4.36555	-4.58823	-0.222685
hsa-miR-3691-3p	MIMAT0019224	-4.36555	-4.58823	-0.222685
hsa-miR-3913-3p	MIMAT0019225	-4.36555	-4.58823	-0.222685
hsa-miR-3150b-5p	MIMAT0019226	0.281358	0.232933	-0.0484252
hsa-miR-3922-5p	MIMAT0019227	-0.867204	-0.90195	-0.0347462
hsa-miR-3925-3p	MIMAT0019228	-4.36555	-4.58823	-0.222685
hsa-miR-3940-5p	MIMAT0019229	5.02287	4.72901	-0.293854
hsa-miR-3942-3p	MIMAT0019230	-4.36555	-4.58823	-0.222685
hsa-miR-3944-5p	MIMAT0019231	1.1632	1.22869	0.0654874
hsa-miR-4423-5p	MIMAT0019232	-4.36555	-4.58823	-0.222685
hsa-miR-4446-5p	MIMAT0019233	-4.36555	-2.09016	2.27539
hsa-miR-4474-5p	MIMAT0019234	-4.36555	-4.58823	-0.222685
hsa-miR-4520-5p	MIMAT0019235	-4.36555	-4.58823	-0.222685
hsa-miR-4529-5p	MIMAT0019236	-4.36555	-4.58823	-0.222685
hsa-miR-3960	MIMAT0019337	8.29303	7.95861	-0.334423
hsa-miR-3972	MIMAT0019357	-1.89214	-4.58823	-2.69609
hsa-miR-3973	MIMAT0019358	-4.36555	-4.58823	-0.222685
hsa-miR-3974	MIMAT0019359	-4.36555	-4.58823	-0.222685
hsa-miR-3975	MIMAT0019360	-4.36555	-4.58823	-0.222685
hsa-miR-3976	MIMAT0019361	-4.36555	-4.58823	-0.222685
hsa-miR-3977	MIMAT0019362	-4.36555	-4.58823	-0.222685
hsa-miR-3978	MIMAT0019363	-4.36555	-4.58823	-0.222685
hsa-miR-4632-3p	MIMAT0019688	-1.36355	-1.60981	-0.246264
hsa-miR-4633-5p	MIMAT0019689	-1.32549	-0.733668	0.591819
hsa-miR-4633-3p	MIMAT0019690	-4.36555	-4.58823	-0.222685
hsa-miR-4634	MIMAT0019691	2.52099	2.195	-0.325984
hsa-miR-4635	MIMAT0019692	1.47714	0.923728	-0.553413
hsa-miR-4636	MIMAT0019693	-4.36555	-4.58823	-0.222685
hsa-miR-4637	MIMAT0019694	-4.36555	-4.58823	-0.222685
hsa-miR-4638-5p	MIMAT0019695	2.40567	2.41364	0.00796604
hsa-miR-4638-3p	MIMAT0019696	2.44544	2.64212	0.196681
hsa-miR-4639-5p	MIMAT0019697	-4.36555	-4.58823	-0.222685
hsa-miR-4639-3p	MIMAT0019698	-4.36555	-4.58823	-0.222685
hsa-miR-4640-5p	MIMAT0019699	2.67266	2.75185	0.079196
hsa-miR-4640-3p	MIMAT0019700	-0.782903	-1.01834	-0.235442
hsa-miR-4641	MIMAT0019701	-4.36555	-4.58823	-0.222685
hsa-miR-4642	MIMAT0019702	-1.40078	-1.31519	0.085587
hsa-miR-4643	MIMAT0019703	-4.36555	-4.58823	-0.222685
hsa-miR-4644	MIMAT0019704	-1.05974	-1.10409	-0.0443518
hsa-miR-4645-5p	MIMAT0019705	-4.36555	-4.58823	-0.222685
hsa-miR-4645-3p	MIMAT0019706	-4.36555	-4.58823	-0.222685
hsa-miR-4646-5p	MIMAT0019707	1.31046	1.51836	0.207892
hsa-miR-4646-3p	MIMAT0019708	-1.32984	-0.724078	0.605762
hsa-miR-4647	MIMAT0019709	-4.36555	-1.14806	3.21749
hsa-miR-4648	MIMAT0019710	0.332745	0.0477271	-0.285018
hsa-miR-4649-5p	MIMAT0019711	2.50409	2.48468	-0.019403
hsa-miR-4649-3p	MIMAT0019712	-1.70364	-1.8608	-0.157155
hsa-miR-4650-5p	MIMAT0019713	-4.36555	-4.58823	-0.222685
hsa-miR-4650-3p	MIMAT0019714	-2.22272	-1.54854	0.674182
hsa-miR-4651	MIMAT0019715	4.84757	5.00922	0.16165
hsa-miR-4652-5p	MIMAT0019716	-1.98989	-1.08086	0.909036
hsa-miR-4652-3p	MIMAT0019717	-4.36555	-2.09231	2.27324
hsa-miR-4653-5p	MIMAT0019718	-4.36555	-4.58823	-0.222685
hsa-miR-4653-3p	MIMAT0019719	-2.21255	-0.435671	1.77688
hsa-miR-4654	MIMAT0019720	0.290535	0.355297	0.0647612
hsa-miR-4655-5p	MIMAT0019721	3.82242	3.75992	-0.0625024
hsa-miR-4655-3p	MIMAT0019722	-4.36555	-4.58823	-0.222685
hsa-miR-4656	MIMAT0019723	2.80487	2.82146	0.0165963
hsa-miR-4657	MIMAT0019724	-1.39886	-4.58823	-3.18937
hsa-miR-4658	MIMAT0019725	-4.36555	-4.58823	-0.222685
hsa-miR-4659a-5p	MIMAT0019726	-4.36555	-4.58823	-0.222685
hsa-miR-4659a-3p	MIMAT0019727	-4.36555	-4.58823	-0.222685
hsa-miR-4660	MIMAT0019728	-4.36555	-1.8307	2.53484
hsa-miR-4661-5p	MIMAT0019729	-4.36555	-4.58823	-0.222685
hsa-miR-4661-3p	MIMAT0019730	-4.36555	-4.58823	-0.222685
hsa-miR-4662a-5p	MIMAT0019731	-4.36555	-4.58823	-0.222685
hsa-miR-4662a-3p	MIMAT0019732	-4.36555	-4.58823	-0.222685
hsa-miR-4659b-5p	MIMAT0019733	-4.36555	-4.58823	-0.222685
hsa-miR-4659b-3p	MIMAT0019734	-4.36555	-4.58823	-0.222685
hsa-miR-4663	MIMAT0019735	-4.36555	-4.58823	-0.222685
hsa-miR-4662b	MIMAT0019736	-4.36555	-4.58823	-0.222685
hsa-miR-4664-5p	MIMAT0019737	2.96262	2.73296	-0.229663
hsa-miR-4664-3p	MIMAT0019738	-1.99638	-1.11933	0.877053
hsa-miR-4665-5p	MIMAT0019739	3.43813	3.51701	0.0788803
hsa-miR-4665-3p	MIMAT0019740	-0.919636	-0.929527	-0.00989127
hsa-miR-4666a-5p	MIMAT0019741	-4.36555	-4.58823	-0.222685
hsa-miR-4666a-3p	MIMAT0019742	-4.36555	-4.58823	-0.222685
hsa-miR-4667-5p	MIMAT0019743	3.9328	3.98918	0.0563836
hsa-miR-4667-3p	MIMAT0019744	-0.88697	-0.498777	0.388192
hsa-miR-4668-5p	MIMAT0019745	-4.36555	-4.58823	-0.222685
hsa-miR-4668-3p	MIMAT0019746	-4.36555	-4.58823	-0.222685
hsa-miR-219b-5p	MIMAT0019747	-4.36555	-4.58823	-0.222685
hsa-miR-219b-3p	MIMAT0019748	-4.36555	-4.58823	-0.222685
hsa-miR-4669	MIMAT0019749	0.614702	0.704711	0.0900092
hsa-miR-4670-5p	MIMAT0019750	-4.36555	-4.58823	-0.222685
hsa-miR-4670-3p	MIMAT0019751	-4.36555	-4.58823	-0.222685
hsa-miR-4671-5p	MIMAT0019752	-4.36555	-4.58823	-0.222685
hsa-miR-4671-3p	MIMAT0019753	-4.36555	-4.58823	-0.222685
hsa-miR-4672	MIMAT0019754	-4.36555	-4.58823	-0.222685
hsa-miR-4673	MIMAT0019755	0.0758405	0.241266	0.165425
hsa-miR-4674	MIMAT0019756	2.40058	2.0494	-0.351179
hsa-miR-4675	MIMAT0019757	1.4278	1.23129	-0.196519
hsa-miR-4676-5p	MIMAT0019758	-0.46952	-0.619589	-0.150069
hsa-miR-4676-3p	MIMAT0019759	-4.36555	-4.58823	-0.222685
hsa-miR-4677-5p	MIMAT0019760	-4.36555	-4.58823	-0.222685
hsa-miR-4677-3p	MIMAT0019761	-4.36555	-4.58823	-0.222685
hsa-miR-4678	MIMAT0019762	-4.36555	-4.58823	-0.222685
hsa-miR-4679	MIMAT0019763	-4.36555	-4.58823	-0.222685
hsa-miR-4680-5p	MIMAT0019764	-4.36555	-4.58823	-0.222685
hsa-miR-4680-3p	MIMAT0019765	-4.36555	-4.58823	-0.222685
hsa-miR-4681	MIMAT0019766	1.89185	1.42102	-0.470822
hsa-miR-4682	MIMAT0019767	-4.36555	-4.58823	-0.222685
hsa-miR-4683	MIMAT0019768	-4.36555	-4.58823	-0.222685
hsa-miR-4684-5p	MIMAT0019769	-4.36555	-4.58823	-0.222685
hsa-miR-4684-3p	MIMAT0019770	0.432024	-0.123564	-0.555588
hsa-miR-4685-5p	MIMAT0019771	1.29213	1.19752	-0.094615
hsa-miR-4685-3p	MIMAT0019772	-0.493101	-0.5569	-0.0637987
hsa-miR-4686	MIMAT0019773	-4.36555	-4.58823	-0.222685
hsa-miR-4687-5p	MIMAT0019774	0.734746	1.14653	0.411783
hsa-miR-4687-3p	MIMAT0019775	3.95441	3.57356	-0.380848
hsa-miR-1343-3p	MIMAT0019776	3.22958	3.17718	-0.0524039
hsa-miR-4688	MIMAT0019777	5.78172	6.3298	0.548079
hsa-miR-4689	MIMAT0019778	4.08731	3.85529	-0.232018
hsa-miR-4690-5p	MIMAT0019779	2.77736	2.71727	-0.0600939
hsa-miR-4690-3p	MIMAT0019780	-0.405773	-1.43986	-1.03408
hsa-miR-4691-5p	MIMAT0019781	-1.44747	-1.03666	0.410807
hsa-miR-4691-3p	MIMAT0019782	-2.24641	-4.58823	-2.34182
hsa-miR-4692	MIMAT0019783	-4.36555	-4.58823	-0.222685
hsa-miR-4693-5p	MIMAT0019784	-4.36555	-4.58823	-0.222685
hsa-miR-4693-3p	MIMAT0019785	-4.36555	-4.58823	-0.222685
hsa-miR-4694-5p	MIMAT0019786	-4.36555	-4.58823	-0.222685
hsa-miR-4694-3p	MIMAT0019787	-4.36555	-1.65204	2.7135
hsa-miR-4695-5p	MIMAT0019788	4.06143	4.0429	-0.0185294
hsa-miR-4695-3p	MIMAT0019789	1.87752	1.95189	0.074369
hsa-miR-4696	MIMAT0019790	-4.36555	-4.58823	-0.222685
hsa-miR-4697-5p	MIMAT0019791	2.31119	2.18417	-0.127026
hsa-miR-4697-3p	MIMAT0019792	-1.68368	-1.71811	-0.0344353
hsa-miR-4698	MIMAT0019793	-1.4039	-1.43743	-0.0335278
hsa-miR-4699-5p	MIMAT0019794	-4.36555	-4.58823	-0.222685
hsa-miR-4699-3p	MIMAT0019795	-4.36555	-4.58823	-0.222685
hsa-miR-4700-5p	MIMAT0019796	-0.920195	-0.210419	0.709776
hsa-miR-4700-3p	MIMAT0019797	-1.67762	-1.0456	0.632014
hsa-miR-4701-5p	MIMAT0019798	-1.02578	-1.29301	-0.267227
hsa-miR-4701-3p	MIMAT0019799	-1.10943	-0.480917	0.628513
hsa-miR-4703-5p	MIMAT0019801	-4.36555	-4.58823	-0.222685
hsa-miR-4703-3p	MIMAT0019802	-4.36555	-4.58823	-0.222685
hsa-miR-4704-5p	MIMAT0019803	-4.36555	-4.58823	-0.222685
hsa-miR-4704-3p	MIMAT0019804	-4.36555	-4.58823	-0.222685
hsa-miR-4705	MIMAT0019805	-4.36555	-4.58823	-0.222685
hsa-miR-4706	MIMAT0019806	3.83679	3.69181	-0.144981
hsa-miR-4707-5p	MIMAT0019807	2.14926	2.0413	-0.107961
hsa-miR-4707-3p	MIMAT0019808	0.700081	0.687075	-0.0130067
hsa-miR-4708-5p	MIMAT0019809	-4.36555	-4.58823	-0.222685
hsa-miR-4708-3p	MIMAT0019810	0.732684	0.898869	0.166185
hsa-miR-4709-5p	MIMAT0019811	-4.36555	-4.58823	-0.222685
hsa-miR-4709-3p	MIMAT0019812	-0.306084	-0.700538	-0.394454
hsa-miR-203b-5p	MIMAT0019813	-4.36555	-4.58823	-0.222685
hsa-miR-203b-3p	MIMAT0019814	-4.36555	-4.58823	-0.222685
hsa-miR-4710	MIMAT0019815	1.05932	1.22052	0.161197
hsa-miR-4711-5p	MIMAT0019816	-4.36555	-4.58823	-0.222685
hsa-miR-4711-3p	MIMAT0019817	-4.36555	-4.58823	-0.222685
hsa-miR-4712-5p	MIMAT0019818	-4.36555	-4.58823	-0.222685
hsa-miR-4712-3p	MIMAT0019819	-4.36555	-4.58823	-0.222685
hsa-miR-4713-5p	MIMAT0019820	-0.532134	-1.1207	-0.588562
hsa-miR-4713-3p	MIMAT0019821	-1.36558	-0.467499	0.898083
hsa-miR-4714-5p	MIMAT0019822	-4.36555	-4.58823	-0.222685
hsa-miR-4714-3p	MIMAT0019823	-4.36555	-4.58823	-0.222685
hsa-miR-4715-5p	MIMAT0019824	-4.36555	-4.58823	-0.222685
hsa-miR-4715-3p	MIMAT0019825	-4.36555	-4.58823	-0.222685
hsa-miR-4716-5p	MIMAT0019826	0.362856	0.0876842	-0.275172
hsa-miR-4716-3p	MIMAT0019827	0.250152	-0.386695	-0.636847
hsa-miR-3529-5p	MIMAT0019828	-4.36555	-4.58823	-0.222685
hsa-miR-4717-5p	MIMAT0019829	-4.36555	-2.09743	2.26812
hsa-miR-4717-3p	MIMAT0019830	0.235354	0.267674	0.0323195
hsa-miR-4718	MIMAT0019831	-2.26552	-1.32012	0.945402
hsa-miR-4719	MIMAT0019832	-4.36555	-4.58823	-0.222685
hsa-miR-4720-5p	MIMAT0019833	-4.36555	-4.58823	-0.222685
hsa-miR-4720-3p	MIMAT0019834	-4.36555	-4.58823	-0.222685
hsa-miR-4721	MIMAT0019835	1.29957	1.49949	0.199914
hsa-miR-4722-5p	MIMAT0019836	3.25857	3.27295	0.0143838
hsa-miR-4722-3p	MIMAT0019837	0.165289	0.417122	0.251833
hsa-miR-4723-5p	MIMAT0019838	5.70367	5.77097	0.0672946
hsa-miR-4723-3p	MIMAT0019839	-0.5243	-0.698173	-0.173873
hsa-miR-451b	MIMAT0019840	-4.36555	-4.58823	-0.222685
hsa-miR-4724-5p	MIMAT0019841	-4.36555	-1.87167	2.49387
hsa-miR-4724-3p	MIMAT0019842	-4.36555	-4.58823	-0.222685
hsa-miR-4725-5p	MIMAT0019843	-1.80563	-1.33397	0.471661
hsa-miR-4725-3p	MIMAT0019844	3.17228	3.13138	-0.0409064
hsa-miR-4726-5p	MIMAT0019845	3.15476	3.15075	-0.00400925
hsa-miR-4726-3p	MIMAT0019846	-4.36555	-1.61575	2.7498
hsa-miR-4727-5p	MIMAT0019847	-4.36555	-4.58823	-0.222685
hsa-miR-4727-3p	MIMAT0019848	1.33795	1.5225	0.184554
hsa-miR-4728-5p	MIMAT0019849	3.63682	3.72979	0.0929618
hsa-miR-4728-3p	MIMAT0019850	-0.00568438	-0.196419	-0.190734
hsa-miR-4729	MIMAT0019851	-4.36555	-4.58823	-0.222685
hsa-miR-4730	MIMAT0019852	-0.203985	0.552925	0.75691
hsa-miR-4731-5p	MIMAT0019853	1.69062	1.75688	0.0662556
hsa-miR-4731-3p	MIMAT0019854	-0.0779529	-0.187829	-0.109876
hsa-miR-4732-5p	MIMAT0019855	2.183	2.47517	0.292171
hsa-miR-4732-3p	MIMAT0019856	-1.78721	-1.84085	-0.053643
hsa-miR-4733-5p	MIMAT0019857	-4.36555	-4.58823	-0.222685
hsa-miR-4733-3p	MIMAT0019858	-4.36555	-4.58823	-0.222685
hsa-miR-4734	MIMAT0019859	5.53107	5.08902	-0.442052
hsa-miR-4735-5p	MIMAT0019860	-2.22586	-4.58823	-2.36237
hsa-miR-4735-3p	MIMAT0019861	-4.36555	-4.58823	-0.222685
hsa-miR-4736	MIMAT0019862	0.266978	0.617379	0.350401
hsa-miR-4737	MIMAT0019863	-4.36555	-0.520898	3.84465
hsa-miR-3064-5p	MIMAT0019864	-4.36555	-4.58823	-0.222685
hsa-miR-3064-3p	MIMAT0019865	-4.36555	-4.58823	-0.222685
hsa-miR-4738-5p	MIMAT0019866	-4.36555	-4.58823	-0.222685
hsa-miR-4738-3p	MIMAT0019867	0.803218	0.860742	0.0575232
hsa-miR-4739	MIMAT0019868	4.70996	4.54416	-0.165797
hsa-miR-4740-5p	MIMAT0019869	-0.918535	-0.374201	0.544335
hsa-miR-4740-3p	MIMAT0019870	-1.06179	-1.50777	-0.445987
hsa-miR-4741	MIMAT0019871	3.45933	3.23214	-0.227182
hsa-miR-4742-5p	MIMAT0019872	-4.36555	-4.58823	-0.222685
hsa-miR-4742-3p	MIMAT0019873	-4.36555	-4.58823	-0.222685
hsa-miR-4743-5p	MIMAT0019874	1.19625	1.34452	0.148266
hsa-miR-4744	MIMAT0019875	-4.36555	-4.58823	-0.222685
hsa-miR-122b-5p	MIMAT0019876	-4.36555	-4.58823	-0.222685
hsa-miR-122b-3p	MIMAT0019877	-4.36555	-4.58823	-0.222685
hsa-miR-4745-5p	MIMAT0019878	3.62385	3.45985	-0.164001
hsa-miR-4745-3p	MIMAT0019879	-4.36555	-4.58823	-0.222685
hsa-miR-4746-5p	MIMAT0019880	-4.36555	-4.58823	-0.222685
hsa-miR-4746-3p	MIMAT0019881	0.547722	0.69824	0.150517
hsa-miR-4747-5p	MIMAT0019882	1.17601	1.50505	0.329036
hsa-miR-4747-3p	MIMAT0019883	0.310998	-1.09551	-1.40651
hsa-miR-4748	MIMAT0019884	0.393601	0.411321	0.0177197
hsa-miR-4749-5p	MIMAT0019885	5.01943	5.1432	0.123764
hsa-miR-4749-3p	MIMAT0019886	0.393354	0.388496	-0.00485754
hsa-miR-4750-5p	MIMAT0019887	1.81647	1.83956	0.0230913
hsa-miR-4751	MIMAT0019888	2.14932	2.14	-0.00931787
hsa-miR-4752	MIMAT0019889	-4.36555	-4.58823	-0.222685
hsa-miR-4753-5p	MIMAT0019890	0.800449	1.24263	0.442176
hsa-miR-4753-3p	MIMAT0019891	-4.36555	-4.58823	-0.222685
hsa-miR-371b-5p	MIMAT0019892	2.98013	2.61785	-0.362284
hsa-miR-371b-3p	MIMAT0019893	-2.07084	-1.32178	0.749064
hsa-miR-4754	MIMAT0019894	-0.421591	-0.134751	0.28684
hsa-miR-4755-5p	MIMAT0019895	-4.36555	-4.58823	-0.222685
hsa-miR-4755-3p	MIMAT0019896	-4.36555	-4.58823	-0.222685
hsa-miR-499b-5p	MIMAT0019897	-4.36555	-4.58823	-0.222685
hsa-miR-499b-3p	MIMAT0019898	-4.36555	-4.58823	-0.222685
hsa-miR-4756-5p	MIMAT0019899	2.47101	2.72383	0.25282
hsa-miR-4756-3p	MIMAT0019900	-4.36555	-4.58823	-0.222685
hsa-miR-4757-5p	MIMAT0019901	-4.36555	-4.58823	-0.222685
hsa-miR-4757-3p	MIMAT0019902	-4.36555	-4.58823	-0.222685
hsa-miR-4758-5p	MIMAT0019903	3.76241	3.56944	-0.192968
hsa-miR-4758-3p	MIMAT0019904	4.33857	4.04674	-0.291831
hsa-miR-4759	MIMAT0019905	-4.36555	-4.58823	-0.222685
hsa-miR-4760-5p	MIMAT0019906	-4.36555	-4.58823	-0.222685
hsa-miR-4760-3p	MIMAT0019907	-4.36555	-4.58823	-0.222685
hsa-miR-4761-5p	MIMAT0019908	-1.56405	-4.58823	-3.02418
hsa-miR-4761-3p	MIMAT0019909	-1.3031	-4.58823	-3.28513
hsa-miR-4762-5p	MIMAT0019910	-4.36555	-4.58823	-0.222685
hsa-miR-4762-3p	MIMAT0019911	-4.36555	-4.58823	-0.222685
hsa-miR-4763-5p	MIMAT0019912	1.28976	1.29456	0.00479889
hsa-miR-4763-3p	MIMAT0019913	4.55443	4.32676	-0.227663
hsa-miR-4764-5p	MIMAT0019914	-4.36555	-4.58823	-0.222685
hsa-miR-4764-3p	MIMAT0019915	-4.36555	-4.58823	-0.222685
hsa-miR-4765	MIMAT0019916	-4.36555	-4.58823	-0.222685
hsa-miR-4766-5p	MIMAT0019917	-4.36555	-4.58823	-0.222685
hsa-miR-4766-3p	MIMAT0019918	-4.36555	-4.58823	-0.222685
hsa-miR-4767	MIMAT0019919	-1.99643	-4.58823	-2.5918
hsa-miR-4768-5p	MIMAT0019920	-4.36555	-4.58823	-0.222685
hsa-miR-4768-3p	MIMAT0019921	-4.36555	-4.58823	-0.222685
hsa-miR-4769-5p	MIMAT0019922	-1.00418	-0.670921	0.333258
hsa-miR-4769-3p	MIMAT0019923	-0.823281	-0.722112	0.101169
hsa-miR-4770	MIMAT0019924	-4.36555	-4.58823	-0.222685
hsa-miR-4771	MIMAT0019925	-4.36555	-4.58823	-0.222685
hsa-miR-4772-5p	MIMAT0019926	-4.36555	-4.58823	-0.222685
hsa-miR-4772-3p	MIMAT0019927	-4.36555	-4.58823	-0.222685
hsa-miR-4773	MIMAT0019928	-2.18093	-1.68809	0.492839
hsa-miR-4774-5p	MIMAT0019929	-4.36555	-4.58823	-0.222685
hsa-miR-4774-3p	MIMAT0019930	-4.36555	-4.58823	-0.222685
hsa-miR-4775	MIMAT0019931	-4.36555	-4.58823	-0.222685
hsa-miR-4776-5p	MIMAT0019932	1.79689	1.9016	0.104713
hsa-miR-4776-3p	MIMAT0019933	-4.36555	-4.58823	-0.222685
hsa-miR-4777-5p	MIMAT0019934	-4.36555	-4.58823	-0.222685
hsa-miR-4777-3p	MIMAT0019935	-4.36555	-4.58823	-0.222685
hsa-miR-4778-5p	MIMAT0019936	-4.36555	-2.33465	2.03089
hsa-miR-4778-3p	MIMAT0019937	-4.36555	-4.58823	-0.222685
hsa-miR-4779	MIMAT0019938	1.02907	0.656972	-0.372101
hsa-miR-4780	MIMAT0019939	-4.36555	-4.58823	-0.222685
hsa-miR-4436b-5p	MIMAT0019940	-0.118572	-0.101821	0.0167508
hsa-miR-4436b-3p	MIMAT0019941	1.92217	1.79755	-0.124623
hsa-miR-4781-5p	MIMAT0019942	1.61459	2.31177	0.69718
hsa-miR-4781-3p	MIMAT0019943	-4.36555	-4.58823	-0.222685
hsa-miR-4782-5p	MIMAT0019944	-4.36555	-4.58823	-0.222685
hsa-miR-4782-3p	MIMAT0019945	-4.36555	-4.58823	-0.222685
hsa-miR-4783-5p	MIMAT0019946	-1.25934	-4.58823	-3.32889
hsa-miR-4783-3p	MIMAT0019947	0.928405	0.53921	-0.389195
hsa-miR-4784	MIMAT0019948	-0.0409493	0.10232	0.14327
hsa-miR-4785	MIMAT0019949	-4.36555	-4.58823	-0.222685
hsa-miR-1245b-5p	MIMAT0019950	-4.36555	-4.58823	-0.222685
hsa-miR-1245b-3p	MIMAT0019951	-4.36555	-4.58823	-0.222685
hsa-miR-2467-5p	MIMAT0019952	-4.36555	-2.48154	1.88401
hsa-miR-2467-3p	MIMAT0019953	0.592691	1.26517	0.672475
hsa-miR-4786-5p	MIMAT0019954	-0.58374	-0.0463581	0.537382
hsa-miR-4786-3p	MIMAT0019955	-4.36555	-1.70693	2.65862
hsa-miR-4787-5p	MIMAT0019956	6.97557	6.68739	-0.288184
hsa-miR-4787-3p	MIMAT0019957	1.26278	0.448734	-0.814049
hsa-miR-4788	MIMAT0019958	1.19123	0.948711	-0.242515
hsa-miR-4789-5p	MIMAT0019959	-4.36555	-4.58823	-0.222685
hsa-miR-4789-3p	MIMAT0019960	-4.36555	-4.58823	-0.222685
hsa-miR-4790-5p	MIMAT0019961	-4.36555	-4.58823	-0.222685
hsa-miR-4790-3p	MIMAT0019962	-4.36555	-4.58823	-0.222685
hsa-miR-4791	MIMAT0019963	-4.36555	-4.58823	-0.222685
hsa-miR-4793-5p	MIMAT0019965	-4.36555	-2.33658	2.02897
hsa-miR-4793-3p	MIMAT0019966	-4.36555	-4.58823	-0.222685
hsa-miR-4794	MIMAT0019967	-4.36555	-4.58823	-0.222685
hsa-miR-4795-5p	MIMAT0019968	-4.36555	-4.58823	-0.222685
hsa-miR-4795-3p	MIMAT0019969	-4.36555	-4.58823	-0.222685
hsa-miR-4796-5p	MIMAT0019970	-4.36555	-4.58823	-0.222685
hsa-miR-4796-3p	MIMAT0019971	-4.36555	-4.58823	-0.222685
hsa-miR-4797-5p	MIMAT0019972	-4.36555	-4.58823	-0.222685
hsa-miR-4797-3p	MIMAT0019973	-4.36555	-4.58823	-0.222685
hsa-miR-4798-5p	MIMAT0019974	-4.36555	-4.58823	-0.222685
hsa-miR-4798-3p	MIMAT0019975	-4.36555	-4.58823	-0.222685
hsa-miR-4799-5p	MIMAT0019976	-4.36555	-4.58823	-0.222685
hsa-miR-4799-3p	MIMAT0019977	-4.36555	-4.58823	-0.222685
hsa-miR-4800-5p	MIMAT0019978	1.94271	2.18374	0.24103
hsa-miR-4800-3p	MIMAT0019979	-0.763815	-0.952882	-0.189067
hsa-miR-4801	MIMAT0019980	-4.36555	-4.58823	-0.222685
hsa-miR-4802-5p	MIMAT0019981	-4.36555	-4.58823	-0.222685
hsa-miR-4802-3p	MIMAT0019982	-4.36555	-4.58823	-0.222685
hsa-miR-4803	MIMAT0019983	-4.36555	-4.58823	-0.222685
hsa-miR-4804-5p	MIMAT0019984	-0.808567	-1.38919	-0.580622
hsa-miR-4804-3p	MIMAT0019985	-4.36555	-4.58823	-0.222685
hsa-miR-4520-2-3p	MIMAT0020300	-4.36555	-4.58823	-0.222685
hsa-miR-5047	MIMAT0020541	-4.36555	-4.58823	-0.222685
hsa-miR-642a-3p	MIMAT0020924	4.77816	4.70192	-0.0762439
hsa-miR-550a-3-5p	MIMAT0020925	1.62184	1.5273	-0.0945382
hsa-miR-4433a-5p	MIMAT0020956	0.204125	-0.159435	-0.36356
hsa-miR-548ah-3p	MIMAT0020957	-4.36555	-4.58823	-0.222685
hsa-miR-4482-3p	MIMAT0020958	-1.1166	-0.759106	0.357499
hsa-miR-4536-3p	MIMAT0020959	-4.36555	-4.58823	-0.222685
hsa-miR-4999-5p	MIMAT0021017	-4.36555	-4.58823	-0.222685
hsa-miR-4999-3p	MIMAT0021018	-4.36555	-4.58823	-0.222685
hsa-miR-5000-5p	MIMAT0021019	-4.36555	-4.58823	-0.222685
hsa-miR-5000-3p	MIMAT0021020	-4.36555	-2.21028	2.15527
hsa-miR-5001-5p	MIMAT0021021	4.62514	4.19899	-0.426151
hsa-miR-5001-3p	MIMAT0021022	-4.36555	-4.58823	-0.222685
hsa-miR-5002-5p	MIMAT0021023	-4.36555	-4.58823	-0.222685
hsa-miR-5002-3p	MIMAT0021024	-4.36555	-4.58823	-0.222685
hsa-miR-5003-5p	MIMAT0021025	-4.36555	-4.58823	-0.222685
hsa-miR-5003-3p	MIMAT0021026	-4.36555	-4.58823	-0.222685
hsa-miR-5004-5p	MIMAT0021027	-0.896524	-1.29336	-0.396836
hsa-miR-5004-3p	MIMAT0021028	-4.36555	-4.58823	-0.222685
hsa-miR-548ao-5p	MIMAT0021029	-4.36555	-4.58823	-0.222685
hsa-miR-548ao-3p	MIMAT0021030	-4.36555	-4.58823	-0.222685
hsa-miR-5006-5p	MIMAT0021033	1.87675	2.23231	0.355562
hsa-miR-5006-3p	MIMAT0021034	-4.36555	-4.58823	-0.222685
hsa-miR-5007-5p	MIMAT0021035	-4.36555	-4.58823	-0.222685
hsa-miR-5007-3p	MIMAT0021036	-4.36555	-1.10902	3.25653
hsa-miR-548ap-5p	MIMAT0021037	-4.36555	-4.58823	-0.222685
hsa-miR-548ap-3p	MIMAT0021038	-4.36555	-4.58823	-0.222685
hsa-miR-5008-5p	MIMAT0021039	0.525084	0.609233	0.0841494
hsa-miR-5008-3p	MIMAT0021040	-4.36555	-4.58823	-0.222685
hsa-miR-5009-5p	MIMAT0021041	-4.36555	-4.58823	-0.222685
hsa-miR-5009-3p	MIMAT0021042	-4.36555	-4.58823	-0.222685
hsa-miR-5010-5p	MIMAT0021043	1.47499	1.71138	0.23639
hsa-miR-5010-3p	MIMAT0021044	-1.35716	-1.70162	-0.344465
hsa-miR-5011-5p	MIMAT0021045	-4.36555	-4.58823	-0.222685
hsa-miR-5011-3p	MIMAT0021046	-4.36555	-4.58823	-0.222685
hsa-miR-5087	MIMAT0021079	-4.36555	-4.58823	-0.222685
hsa-miR-5088-5p	MIMAT0021080	1.25982	1.247	-0.0128212
hsa-miR-5089-5p	MIMAT0021081	-4.36555	-4.58823	-0.222685
hsa-miR-5090	MIMAT0021082	1.90873	1.43408	-0.474654
hsa-miR-5091	MIMAT0021083	-1.27114	-1.52336	-0.252228
hsa-miR-5092	MIMAT0021084	-4.36555	-4.58823	-0.222685
hsa-miR-5093	MIMAT0021085	1.15494	1.12941	-0.0255275
hsa-miR-5094	MIMAT0021086	-4.36555	-4.58823	-0.222685
hsa-miR-5186	MIMAT0021116	-4.36555	-4.58823	-0.222685
hsa-miR-5187-5p	MIMAT0021117	-4.36555	-1.93783	2.42771
hsa-miR-5187-3p	MIMAT0021118	-4.36555	-4.58823	-0.222685
hsa-miR-5188	MIMAT0021119	-4.36555	-4.58823	-0.222685
hsa-miR-5189-5p	MIMAT0021120	1.8572	1.75181	-0.105393
hsa-miR-5190	MIMAT0021121	0.0332146	0.0499296	0.016715
hsa-miR-5191	MIMAT0021122	-4.36555	-4.58823	-0.222685
hsa-miR-5192	MIMAT0021123	0.590695	0.291513	-0.299182
hsa-miR-5193	MIMAT0021124	-2.02573	-1.76265	0.263084
hsa-miR-5194	MIMAT0021125	-1.6756	-2.25627	-0.580671
hsa-miR-5195-5p	MIMAT0021126	-1.78511	-4.58823	-2.80312
hsa-miR-5195-3p	MIMAT0021127	1.55335	1.32189	-0.231454
hsa-miR-5196-5p	MIMAT0021128	2.14642	2.08986	-0.0565596
hsa-miR-5196-3p	MIMAT0021129	-0.655595	-2.04636	-1.39076
hsa-miR-5197-5p	MIMAT0021130	-4.36555	-4.58823	-0.222685
hsa-miR-5197-3p	MIMAT0021131	-4.36555	-4.58823	-0.222685
hsa-miR-4524b-5p	MIMAT0022255	-4.36555	-4.58823	-0.222685
hsa-miR-4524b-3p	MIMAT0022256	-4.36555	-4.58823	-0.222685
hsa-miR-5571-5p	MIMAT0022257	-4.36555	-2.49455	1.871
hsa-miR-5571-3p	MIMAT0022258	-1.93775	-4.58823	-2.65048
hsa-miR-5100	MIMAT0022259	7.5684	7.57697	0.00857019
hsa-miR-5572	MIMAT0022260	1.82635	1.69708	-0.129268
hsa-miR-548aq-5p	MIMAT0022263	-4.36555	-4.58823	-0.222685
hsa-miR-548aq-3p	MIMAT0022264	-4.36555	-4.58823	-0.222685
hsa-miR-548ar-5p	MIMAT0022265	-4.36555	-4.58823	-0.222685
hsa-miR-548ar-3p	MIMAT0022266	-4.36555	-4.58823	-0.222685
hsa-miR-548as-5p	MIMAT0022267	-4.36555	-4.58823	-0.222685
hsa-miR-548as-3p	MIMAT0022268	-4.36555	-4.58823	-0.222685
hsa-miR-5579-5p	MIMAT0022269	-4.36555	-4.58823	-0.222685
hsa-miR-5579-3p	MIMAT0022270	-4.36555	-4.58823	-0.222685
hsa-miR-664b-5p	MIMAT0022271	-4.36555	-1.6704	2.69514
hsa-miR-664b-3p	MIMAT0022272	-1.765	-0.695169	1.06983
hsa-miR-5580-5p	MIMAT0022273	-4.36555	-4.58823	-0.222685
hsa-miR-5580-3p	MIMAT0022274	-4.36555	-1.44323	2.92231
hsa-miR-5581-5p	MIMAT0022275	-4.36555	-4.58823	-0.222685
hsa-miR-5581-3p	MIMAT0022276	-4.36555	-4.58823	-0.222685
hsa-miR-548at-5p	MIMAT0022277	-4.36555	-4.58823	-0.222685
hsa-miR-548at-3p	MIMAT0022278	-4.36555	-4.58823	-0.222685
hsa-miR-5582-5p	MIMAT0022279	-4.36555	-4.58823	-0.222685
hsa-miR-5582-3p	MIMAT0022280	-4.36555	-4.58823	-0.222685
hsa-miR-5583-5p	MIMAT0022281	-4.36555	-4.58823	-0.222685
hsa-miR-5583-3p	MIMAT0022282	-4.36555	-4.58823	-0.222685
hsa-miR-5584-5p	MIMAT0022283	-4.36555	-4.58823	-0.222685
hsa-miR-5584-3p	MIMAT0022284	-4.36555	-4.58823	-0.222685
hsa-miR-5585-5p	MIMAT0022285	-4.36555	-4.58823	-0.222685
hsa-miR-5585-3p	MIMAT0022286	0.331234	0.464933	0.133699
hsa-miR-5586-5p	MIMAT0022287	-4.36555	-4.58823	-0.222685
hsa-miR-5586-3p	MIMAT0022288	-4.36555	-4.58823	-0.222685
hsa-miR-5587-5p	MIMAT0022289	-4.36555	-4.58823	-0.222685
hsa-miR-5587-3p	MIMAT0022290	-4.36555	-4.58823	-0.222685
hsa-miR-548au-5p	MIMAT0022291	-4.36555	-4.58823	-0.222685
hsa-miR-548au-3p	MIMAT0022292	-4.36555	-4.58823	-0.222685
hsa-miR-1295b-5p	MIMAT0022293	-4.36555	-4.58823	-0.222685
hsa-miR-1295b-3p	MIMAT0022294	-2.10791	-4.58823	-2.48032
hsa-miR-5588-5p	MIMAT0022295	-4.36555	-4.58823	-0.222685
hsa-miR-5588-3p	MIMAT0022296	-4.36555	-1.81384	2.55171
hsa-miR-5589-5p	MIMAT0022297	0.273275	0.551886	0.27861
hsa-miR-5589-3p	MIMAT0022298	-4.36555	-4.58823	-0.222685
hsa-miR-5590-5p	MIMAT0022299	-4.36555	-4.58823	-0.222685
hsa-miR-5590-3p	MIMAT0022300	-4.36555	-4.58823	-0.222685
hsa-miR-5591-5p	MIMAT0022301	-4.36555	-4.58823	-0.222685
hsa-miR-5591-3p	MIMAT0022302	-4.36555	-4.58823	-0.222685
hsa-miR-548av-5p	MIMAT0022303	-4.36555	-4.58823	-0.222685
hsa-miR-548av-3p	MIMAT0022304	-4.36555	-4.58823	-0.222685
hsa-miR-5680	MIMAT0022468	-4.36555	-4.58823	-0.222685
hsa-miR-5681a	MIMAT0022469	-2.18148	-1.32791	0.853567
hsa-miR-5682	MIMAT0022470	-4.36555	-4.58823	-0.222685
hsa-miR-548aw	MIMAT0022471	-4.36555	-4.58823	-0.222685
hsa-miR-5683	MIMAT0022472	-4.36555	-4.58823	-0.222685
hsa-miR-5684	MIMAT0022473	-1.16168	-1.01428	0.147403
hsa-miR-548ax	MIMAT0022474	-4.36555	-4.58823	-0.222685
hsa-miR-5685	MIMAT0022475	-4.36555	-1.40378	2.96176
hsa-miR-5692c	MIMAT0022476	-4.36555	-4.58823	-0.222685
hsa-miR-5687	MIMAT0022478	-4.36555	-4.58823	-0.222685
hsa-miR-5688	MIMAT0022479	-4.36555	-4.58823	-0.222685
hsa-miR-5681b	MIMAT0022480	-4.36555	-4.58823	-0.222685
hsa-miR-5689	MIMAT0022481	-4.36555	-4.58823	-0.222685
hsa-miR-5690	MIMAT0022482	-4.36555	-4.58823	-0.222685
hsa-miR-5691	MIMAT0022483	-4.36555	-4.58823	-0.222685
hsa-miR-5692a	MIMAT0022484	-4.36555	-4.58823	-0.222685
hsa-miR-4666b	MIMAT0022485	-4.36555	-4.58823	-0.222685
hsa-miR-5693	MIMAT0022486	-4.36555	-4.58823	-0.222685
hsa-miR-5694	MIMAT0022487	-4.36555	-4.58823	-0.222685
hsa-miR-5695	MIMAT0022488	-4.36555	-4.58823	-0.222685
hsa-miR-5696	MIMAT0022489	-4.36555	-4.58823	-0.222685
hsa-miR-5697	MIMAT0022490	-4.36555	-4.58823	-0.222685
hsa-miR-5698	MIMAT0022491	1.91164	2.45167	0.54003
hsa-miR-5699-3p	MIMAT0022492	-4.36555	-4.58823	-0.222685
hsa-miR-5700	MIMAT0022493	-4.36555	-4.58823	-0.222685
hsa-miR-5701	MIMAT0022494	-4.36555	-4.58823	-0.222685
hsa-miR-5702	MIMAT0022495	-4.36555	-4.58823	-0.222685
hsa-miR-5703	MIMAT0022496	1.32963	1.25482	-0.0748034
hsa-miR-5692b	MIMAT0022497	-4.36555	-4.58823	-0.222685
hsa-miR-5704	MIMAT0022498	-4.36555	-4.58823	-0.222685
hsa-miR-5705	MIMAT0022499	-4.36555	-1.6746	2.69094
hsa-miR-5706	MIMAT0022500	-4.36555	-4.58823	-0.222685
hsa-miR-5707	MIMAT0022501	-4.36555	-4.58823	-0.222685
hsa-miR-5708	MIMAT0022502	-0.723549	-0.403292	0.320257
hsa-miR-197-5p	MIMAT0022691	3.99621	3.72461	-0.271604
hsa-miR-181b-3p	MIMAT0022692	-4.36555	-4.58823	-0.222685
hsa-miR-204-3p	MIMAT0022693	4.74811	4.70005	-0.0480657
hsa-miR-211-3p	MIMAT0022694	3.12709	2.98835	-0.138742
hsa-miR-212-5p	MIMAT0022695	-4.36555	-4.58823	-0.222685
hsa-miR-301a-5p	MIMAT0022696	-4.36555	-4.58823	-0.222685
hsa-miR-382-3p	MIMAT0022697	-4.36555	-4.58823	-0.222685
hsa-miR-345-3p	MIMAT0022698	0.737592	0.989378	0.251786
hsa-miR-450a-1-3p	MIMAT0022700	-4.36555	-4.58823	-0.222685
hsa-miR-506-5p	MIMAT0022701	-4.36555	-4.58823	-0.222685
hsa-miR-514a-5p	MIMAT0022702	-4.36555	-4.58823	-0.222685
hsa-miR-539-3p	MIMAT0022705	-4.36555	-4.58823	-0.222685
hsa-miR-561-5p	MIMAT0022706	-4.36555	-4.58823	-0.222685
hsa-miR-584-3p	MIMAT0022708	-4.36555	-4.58823	-0.222685
hsa-miR-652-5p	MIMAT0022709	4.00631	4.25304	0.246734
hsa-miR-659-5p	MIMAT0022710	-4.36555	-4.58823	-0.222685
hsa-miR-660-3p	MIMAT0022711	-4.36555	-4.58823	-0.222685
hsa-miR-1271-3p	MIMAT0022712	-4.36555	-4.58823	-0.222685
hsa-miR-1185-2-3p	MIMAT0022713	1.19981	1.2022	0.00238276
hsa-miR-766-5p	MIMAT0022714	-1.55785	-2.39956	-0.841708
hsa-miR-873-3p	MIMAT0022717	1.67573	1.8318	0.156065
hsa-miR-1285-5p	MIMAT0022719	-4.36555	-4.58823	-0.222685
hsa-miR-1304-3p	MIMAT0022720	-2.14305	-0.982756	1.16029
hsa-miR-1247-3p	MIMAT0022721	4.81483	5.41233	0.597493
hsa-miR-548g-5p, hsa-miR-548x-5p, hsa-miR-548aj-5p	MIMAT0022722, MIMAT0022733, MIMAT0022739	-4.36555	-4.58823	-0.222685
hsa-miR-1277-5p	MIMAT0022724	-4.36555	-4.58823	-0.222685
hsa-miR-1255b-2-3p	MIMAT0022725	-4.36555	-4.58823	-0.222685
hsa-miR-1306-5p	MIMAT0022726	-0.336876	-0.381217	-0.0443411
hsa-miR-1307-5p	MIMAT0022727	-4.36555	-4.58823	-0.222685
hsa-miR-513c-3p	MIMAT0022728	-4.36555	-4.58823	-0.222685
hsa-miR-3184-3p	MIMAT0022731	-1.65558	-2.04676	-0.39118
hsa-miR-3191-5p	MIMAT0022732	-4.36555	-2.26891	2.09663
hsa-miR-374c-3p	MIMAT0022735	-4.36555	-4.58823	-0.222685
hsa-miR-642b-5p	MIMAT0022736	-4.36555	-4.58823	-0.222685
hsa-miR-550b-2-5p	MIMAT0022737	-1.47621	-1.3657	0.110519
hsa-miR-3529-3p	MIMAT0022741	-4.36555	-4.58823	-0.222685
hsa-miR-365b-5p	MIMAT0022833	1.65031	1.36975	-0.280563
hsa-miR-1185-1-3p	MIMAT0022838	1.76071	2.02668	0.26597
hsa-miR-3190-3p	MIMAT0022839	0.794256	0.728434	-0.0658221
hsa-miR-98-3p	MIMAT0022842	-4.36555	-4.58823	-0.222685
hsa-miR-216a-3p	MIMAT0022844	-4.36555	-4.58823	-0.222685
hsa-miR-376c-5p	MIMAT0022861	-4.36555	-4.58823	-0.222685
hsa-miR-381-5p	MIMAT0022862	-4.36555	-4.58823	-0.222685
hsa-miR-376b-5p	MIMAT0022923	-4.36555	-4.58823	-0.222685
hsa-miR-495-5p	MIMAT0022924	-4.36555	-4.58823	-0.222685
hsa-miR-503-3p	MIMAT0022925	-0.49756	-0.6244	-0.126839
hsa-miR-376a-2-5p	MIMAT0022928	-4.36555	-4.58823	-0.222685
hsa-miR-758-5p	MIMAT0022929	-4.36555	-1.61863	2.74692
hsa-miR-937-5p	MIMAT0022938	3.92573	3.83296	-0.092771
hsa-miR-939-3p	MIMAT0022939	-0.0574303	0.134867	0.192297
hsa-miR-1178-5p	MIMAT0022940	2.22358	0.755264	-1.46832
hsa-miR-1227-5p	MIMAT0022941	4.36301	4.20353	-0.159477
hsa-miR-1229-5p	MIMAT0022942	4.0019	4.18093	0.179021
hsa-miR-1233-5p	MIMAT0022943	6.01336	5.48288	-0.530471
hsa-miR-1236-5p	MIMAT0022945	1.31327	1.29845	-0.0148225
hsa-miR-1237-5p	MIMAT0022946	6.17199	6.17517	0.00318003
hsa-miR-1238-5p	MIMAT0022947	3.23794	2.97541	-0.262535
hsa-miR-1292-3p	MIMAT0022948	-0.238235	-0.554503	-0.316268
hsa-miR-3606-3p	MIMAT0022965	-4.36555	-4.58823	-0.222685
hsa-miR-3617-3p	MIMAT0022966	-4.36555	-4.58823	-0.222685
hsa-miR-3620-5p	MIMAT0022967	3.15473	2.97895	-0.17578
hsa-miR-3927-5p	MIMAT0022970	-4.36555	-4.58823	-0.222685
hsa-miR-3934-3p	MIMAT0022975	-4.36555	-4.58823	-0.222685
hsa-miR-4632-5p	MIMAT0022977	4.48967	4.37111	-0.118567
hsa-miR-4743-3p	MIMAT0022978	-4.36555	-4.58823	-0.222685
hsa-miR-4750-3p	MIMAT0022979	0.109764	-0.480591	-0.590355
hsa-miR-5089-3p	MIMAT0022984	-4.36555	-4.58823	-0.222685
hsa-miR-5739	MIMAT0023116	3.24874	3.16983	-0.0789127
hsa-miR-5787	MIMAT0023252	6.00336	6.06932	0.0659595
hsa-miR-6068	MIMAT0023693	1.7437	1.07332	-0.670382
hsa-miR-6069	MIMAT0023694	-0.454922	-1.07147	-0.616544
hsa-miR-6070	MIMAT0023695	-0.252388	-1.56991	-1.31752
hsa-miR-6071	MIMAT0023696	-4.36555	-4.58823	-0.222685
hsa-miR-6072	MIMAT0023697	-4.36555	-4.58823	-0.222685
hsa-miR-6073	MIMAT0023698	-4.36555	-4.58823	-0.222685
hsa-miR-6074	MIMAT0023699	-1.09709	-1.35255	-0.255462
hsa-miR-6075	MIMAT0023700	6.38291	5.85269	-0.530222
hsa-miR-6076	MIMAT0023701	3.14179	2.99717	-0.144624
hsa-miR-6077	MIMAT0023702	0.173255	-0.0772109	-0.250466
hsa-miR-6078	MIMAT0023703	-4.36555	-4.58823	-0.222685
hsa-miR-6079	MIMAT0023704	-4.36555	-4.58823	-0.222685
hsa-miR-6080	MIMAT0023705	-0.236425	-0.821078	-0.584652
hsa-miR-6081	MIMAT0023706	-0.968923	-0.571843	0.39708
hsa-miR-6082	MIMAT0023707	-4.36555	-4.58823	-0.222685
hsa-miR-6083	MIMAT0023708	-1.87448	-1.24023	0.634244
hsa-miR-6084	MIMAT0023709	-1.93827	-2.14558	-0.207303
hsa-miR-6085	MIMAT0023710	5.64362	5.59955	-0.0440755
hsa-miR-6086	MIMAT0023711	1.83836	1.74509	-0.0932751
hsa-miR-6088	MIMAT0023713	4.27208	4.06066	-0.211416
hsa-miR-6089	MIMAT0023714	7.60517	7.30333	-0.301843
hsa-miR-6090	MIMAT0023715	6.84368	6.78119	-0.0624948
hsa-miR-6124	MIMAT0024597	2.69026	3.11719	0.426934
hsa-miR-6125	MIMAT0024598	6.39897	6.03019	-0.368777
hsa-miR-6126	MIMAT0024599	5.54463	5.84188	0.297256
hsa-miR-6127	MIMAT0024610	1.68277	1.43062	-0.252152
hsa-miR-6128	MIMAT0024611	-4.36555	-4.58823	-0.222685
hsa-miR-378j	MIMAT0024612	-4.36555	-4.58823	-0.222685
hsa-miR-6129	MIMAT0024613	-0.757665	-0.514585	0.24308
hsa-miR-6130	MIMAT0024614	-4.36555	-2.07969	2.28585
hsa-miR-6131	MIMAT0024615	2.98998	2.59311	-0.396871
hsa-miR-6132	MIMAT0024616	4.56062	4.71887	0.158256
hsa-miR-6133	MIMAT0024617	-1.14858	-0.738129	0.410455
hsa-miR-6134	MIMAT0024618	-4.36555	-4.58823	-0.222685
hsa-miR-6165	MIMAT0024782	3.85367	4.15208	0.298413
hsa-miR-6499-5p	MIMAT0025450	-0.137425	-0.41766	-0.280235
hsa-miR-6499-3p	MIMAT0025451	-4.36555	-4.58823	-0.222685
hsa-miR-548ay-5p	MIMAT0025452	-4.36555	-4.58823	-0.222685
hsa-miR-548ay-3p	MIMAT0025453	-4.36555	-4.58823	-0.222685
hsa-miR-6500-5p	MIMAT0025454	-4.36555	-4.58823	-0.222685
hsa-miR-6500-3p	MIMAT0025455	-0.765955	-1.34574	-0.579783
hsa-miR-548az-5p	MIMAT0025456	-4.36555	-4.58823	-0.222685
hsa-miR-548az-3p	MIMAT0025457	-4.36555	-4.58823	-0.222685
hsa-miR-6501-5p	MIMAT0025458	0.0296354	-0.0628362	-0.0924716
hsa-miR-6501-3p	MIMAT0025459	2.74916	2.62954	-0.119621
hsa-miR-6502-5p	MIMAT0025460	-4.36555	-4.58823	-0.222685
hsa-miR-6502-3p	MIMAT0025461	-4.36555	-4.58823	-0.222685
hsa-miR-6503-5p	MIMAT0025462	-2.19789	-4.58823	-2.39034
hsa-miR-6503-3p	MIMAT0025463	-1.65363	-1.45929	0.194341
hsa-miR-6504-5p	MIMAT0025464	-4.36555	-4.58823	-0.222685
hsa-miR-6504-3p	MIMAT0025465	-4.36555	-4.58823	-0.222685
hsa-miR-6505-5p	MIMAT0025466	-4.36555	-4.58823	-0.222685
hsa-miR-6505-3p	MIMAT0025467	-4.36555	-4.58823	-0.222685
hsa-miR-6506-5p	MIMAT0025468	-4.36555	-4.58823	-0.222685
hsa-miR-6506-3p	MIMAT0025469	-4.36555	-4.58823	-0.222685
hsa-miR-6507-5p	MIMAT0025470	2.77337	2.38212	-0.391246
hsa-miR-6507-3p	MIMAT0025471	-4.36555	-2.22053	2.14501
hsa-miR-6508-5p	MIMAT0025472	-4.36555	-4.58823	-0.222685
hsa-miR-6508-3p	MIMAT0025473	-4.36555	-4.58823	-0.222685
hsa-miR-6509-5p	MIMAT0025474	1.53612	1.07271	-0.463402
hsa-miR-6509-3p	MIMAT0025475	-1.1495	-4.58823	-3.43873
hsa-miR-6510-5p	MIMAT0025476	1.27971	1.61707	0.337356
hsa-miR-6510-3p	MIMAT0025477	-4.36555	-4.58823	-0.222685
hsa-miR-6511a-5p	MIMAT0025478	2.81984	2.9613	0.141468
hsa-miR-6511a-3p	MIMAT0025479	-0.545837	-0.772305	-0.226468
hsa-miR-6512-5p	MIMAT0025480	-4.36555	-4.58823	-0.222685
hsa-miR-6512-3p	MIMAT0025481	-4.36555	-4.58823	-0.222685
hsa-miR-6513-5p	MIMAT0025482	-4.36555	-4.58823	-0.222685
hsa-miR-6513-3p	MIMAT0025483	-4.36555	-4.58823	-0.222685
hsa-miR-6514-5p	MIMAT0025484	-1.43798	-4.58823	-3.15025
hsa-miR-6514-3p	MIMAT0025485	-1.56251	-4.58823	-3.02572
hsa-miR-6515-5p	MIMAT0025486	1.66681	1.38808	-0.278729
hsa-miR-6515-3p	MIMAT0025487	2.3746	2.31093	-0.0636606
hsa-miR-6715a-3p	MIMAT0025841	-4.36555	-4.58823	-0.222685
hsa-miR-6715b-5p	MIMAT0025842	2.43592	3.03927	0.603353
hsa-miR-6715b-3p	MIMAT0025843	-4.36555	-4.58823	-0.222685
hsa-miR-6716-5p	MIMAT0025844	2.04747	1.78296	-0.264511
hsa-miR-6716-3p	MIMAT0025845	-1.98647	-2.40586	-0.419385
hsa-miR-6717-5p	MIMAT0025846	3.21338	2.80135	-0.41203
hsa-miR-6511b-5p	MIMAT0025847	2.41649	2.51374	0.0972443
hsa-miR-6511b-3p	MIMAT0025848	-0.0488415	0.174504	0.223346
hsa-miR-6718-5p	MIMAT0025849	-1.58723	-2.23623	-0.648995
hsa-miR-6719-3p	MIMAT0025850	-4.36555	-4.58823	-0.222685
hsa-miR-6720-3p	MIMAT0025851	-4.36555	-4.58823	-0.222685
hsa-miR-6721-5p	MIMAT0025852	2.69066	2.33926	-0.351399
hsa-miR-6722-5p	MIMAT0025853	3.17827	3.10649	-0.0717835
hsa-miR-6722-3p	MIMAT0025854	3.40585	3.41393	0.0080781
hsa-miR-6724-5p	MIMAT0025856	5.00218	4.54856	-0.453617
hsa-miR-892c-5p	MIMAT0025857	-4.36555	-4.58823	-0.222685
hsa-miR-892c-3p	MIMAT0025858	-4.36555	-4.58823	-0.222685
hsa-let-7c-3p	MIMAT0026472	-4.36555	-1.87696	2.48859
hsa-miR-95-5p	MIMAT0026473	-4.36555	-4.58823	-0.222685
hsa-miR-208a-5p	MIMAT0026474	-1.0172	-1.9038	-0.886598
hsa-miR-210-5p	MIMAT0026475	0.535741	0.423186	-0.112555
hsa-miR-215-3p	MIMAT0026476	-4.36555	-4.58823	-0.222685
hsa-miR-128-1-5p	MIMAT0026477	1.72105	1.43801	-0.283041
hsa-miR-133a-5p	MIMAT0026478	-4.36555	-4.58823	-0.222685
hsa-miR-152-5p	MIMAT0026479	-4.36555	-4.58823	-0.222685
[truncated: 635 more rows]
